# Supplementary material for: catena-Poly[[[(2-pyridone-κO)silver(I)]-μ-2-pyridone-κ2 O:O] hexa­fluorido­phosphate]
Source: Acta Crystallogr Sect E Struct Rep Online. 2010 Sep 4;66(Pt 10):m1212. doi: 10.1107/S1600536810035348 (PMC2983389; doi:10.1107/S1600536810035348)
Supplement: Supplementary file 2 [file e-66-m1212-Isup2.hkl]

# 
# h,k,l, Fc-squared, Fo-squared, sigma(Fo-squared) and status flag 
# 
data_I
_shelx_title '  cd0089a' 
_shelx_refln_list_code          4 
_shelx_F_calc_maximum      343.51 
_exptl_crystal_F_000      1264.00 
_reflns_d_resolution_high  0.7696 
 
loop_ 
 _symmetry_equiv_pos_as_xyz 
 'x, y, z' 
 '-x, y, -z+1/2' 
 'x+1/2, y+1/2, z' 
 '-x+1/2, y+1/2, -z+1/2' 
 '-x, -y, -z' 
 'x, -y, z-1/2' 
 '-x+1/2, -y+1/2, -z' 
 'x+1/2, -y+1/2, z-1/2' 
 
_cell_length_a    13.5190 
_cell_length_b    24.1870 
_cell_length_c     7.3010 
_cell_angle_alpha  90.000 
_cell_angle_beta   96.918 
_cell_angle_gamma  90.000 
 
_shelx_F_squared_multiplier     1.000 
 
loop_ 
 _refln_index_h 
 _refln_index_k 
 _refln_index_l 
 _refln_F_squared_calc 
 _refln_F_squared_meas 
 _refln_F_squared_sigma 
 _refln_observed_status 
   4   0   0    22747.19    20864.45    840.47 o 
   6   0   0    40314.23    36245.52    348.60 o 
   8   0   0    14017.20    11654.60    130.93 o 
  10   0   0    19195.28    18490.98    239.73 o 
  12   0   0     7370.98     7499.59    151.66 o 
  14   0   0     7559.59     7945.08    244.23 o 
  16   0   0     7100.90     7969.22    305.22 o 
   3   1   0     6674.63     6677.85    229.90 o 
   5   1   0    36514.30    33235.97    609.45 o 
   7   1   0    25959.79    23511.66    184.93 o 
   9   1   0    10839.28    10087.12    102.80 o 
  11   1   0     2696.15     2352.25    117.61 o 
  13   1   0      415.19      285.75     57.86 o 
  15   1   0     5512.38     5737.16    179.61 o 
  17   1   0     3668.49     4016.08    131.40 o 
   2   2   0     2203.34     2073.25     28.95 o 
   4   2   0    12049.90    11630.64    491.28 o 
   6   2   0    38073.91    36584.45    767.95 o 
   8   2   0    16261.75    15067.94    190.64 o 
  10   2   0     6207.33     5786.69    246.93 o 
  12   2   0     2429.79     2271.26    106.29 o 
  14   2   0     7142.62     7683.59   1127.36 o 
  16   2   0     2000.87     2432.43    100.20 o 
   3   3   0    55132.20    52601.78    489.87 o 
   5   3   0     9209.70     8083.81    203.48 o 
   7   3   0    31601.30    30751.85   1000.51 o 
   9   3   0    13766.58    13215.81    327.50 o 
  11   3   0    13982.58    14395.17    555.10 o 
  13   3   0    10343.68    10992.33    260.16 o 
  15   3   0     2643.97     2658.65     68.82 o 
  17   3   0     1157.72     1233.21     80.51 o 
   0   4   0     5620.06     5506.60     60.68 o 
   2   4   0     1132.85      955.72     30.31 o 
   4   4   0     1286.75     1082.53     20.63 o 
   6   4   0     6363.51     5882.21     94.04 o 
   8   4   0     6823.16     6425.27    166.97 o 
  10   4   0     7974.17     7668.38    150.82 o 
  12   4   0      139.41      113.52     19.42 o 
  14   4   0     2894.06     2839.46     88.92 o 
  16   4   0      597.00      662.58     38.08 o 
   1   5   0    32180.83    32460.37    300.88 o 
   3   5   0     6333.61     5608.06     63.53 o 
   5   5   0     8021.43     7765.95     88.14 o 
   7   5   0    12518.69    12238.16    224.25 o 
   9   5   0     4081.44     3641.72    116.20 o 
  11   5   0     3013.42     3134.52     39.74 o 
  13   5   0     2192.69     2248.81     72.68 o 
  15   5   0     1660.46     1812.35     78.68 o 
  17   5   0      709.33      770.59     54.43 o 
   0   6   0    47662.48    47136.63    708.78 o 
   2   6   0    29649.87    29716.64    146.93 o 
   4   6   0    51628.34    52148.16    485.88 o 
   6   6   0    16725.71    16451.60    138.23 o 
   8   6   0    10579.44    10001.11    128.97 o 
  10   6   0     7152.97     7234.26    111.72 o 
  12   6   0     1022.01     1103.79     61.98 o 
  14   6   0     4026.81     4487.28    391.79 o 
  16   6   0     2168.59     2217.65     56.52 o 
   1   7   0    10179.45    10157.47    118.96 o 
   3   7   0     2601.46     2412.90     47.23 o 
   5   7   0      671.48      720.94     32.81 o 
   7   7   0     3651.18     3478.63     64.42 o 
   9   7   0     3653.65     3229.82     54.87 o 
  11   7   0      236.83      234.20     12.74 o 
  13   7   0     5218.41     5334.66    102.69 o 
  15   7   0     3974.23     4180.18    109.12 o 
  17   7   0      185.84      225.85     17.25 o 
   0   8   0    75833.80    78142.33  10147.82 o 
   2   8   0    15536.93    14902.29    151.03 o 
   4   8   0    18483.57    18867.99     93.14 o 
   6   8   0    17481.80    16655.13    152.08 o 
   8   8   0    27452.62    28275.99    228.86 o 
  10   8   0     4678.59     4485.86     68.20 o 
  12   8   0     3389.02     3382.09     66.40 o 
  14   8   0     3301.47     3352.85    102.84 o 
  16   8   0     3575.60     3886.64    128.99 o 
   1   9   0    69154.74    73775.43   3952.65 o 
   3   9   0    21867.81    22371.66    377.28 o 
   5   9   0    18985.81    18223.88     92.41 o 
   7   9   0    51143.66    53648.76    199.73 o 
   9   9   0    18698.50    18831.42    186.59 o 
  11   9   0     1942.77     1868.59     57.51 o 
  13   9   0     3232.69     3340.21     80.91 o 
  15   9   0     5101.07     5380.22    121.14 o 
   0  10   0    60846.46    68270.40   3657.84 o 
   2  10   0    23230.55    24358.79    262.66 o 
   4  10   0       96.96       74.33     14.18 o 
   6  10   0     4101.11     3786.42     60.53 o 
   8  10   0     4864.99     4590.33     67.32 o 
  10  10   0     5198.56     4958.20     73.37 o 
  12  10   0     6573.96     6521.37    104.02 o 
  14  10   0     3328.01     3311.76    102.10 o 
  16  10   0     1848.38     1813.89     76.18 o 
   1  11   0    33271.22    33983.70    412.60 o 
   3  11   0    28354.39    28744.40    534.29 o 
   5  11   0    41766.80    43550.38    441.00 o 
   7  11   0    42589.48    42879.00    519.70 o 
   9  11   0     8527.14     8589.21    184.84 o 
  11  11   0     5153.93     5156.88     96.42 o 
  13  11   0     4000.07     4060.79     86.34 o 
  15  11   0     2799.25     2887.28     79.47 o 
   0  12   0     9073.05     7884.33    179.63 o 
   2  12   0    25180.91    27037.78    184.79 o 
   6  12   0    25146.35    26167.37    191.96 o 
   8  12   0    15569.57    15755.53    342.95 o 
  10  12   0     7478.39     7351.64     90.78 o 
  12  12   0     4077.25     3963.00     76.73 o 
  14  12   0     3863.22     4020.39     99.15 o 
  16  12   0     1556.02     1548.86     99.39 o 
   1  13   0    10217.34    10575.59    125.27 o 
   3  13   0       66.27       52.35      9.49 o 
   5  13   0      909.37      951.59     41.52 o 
   7  13   0     1408.97     1298.76     53.41 o 
   9  13   0     3940.43     4061.12    293.07 o 
  11  13   0     7854.25     8083.59    111.22 o 
  13  13   0     2828.33     2675.77     70.67 o 
  15  13   0      777.13      673.31     40.15 o 
   0  14   0    29334.15    30757.04    302.94 o 
   2  14   0    14549.70    15358.65    164.88 o 
   4  14   0    13898.59    13566.10    112.96 o 
   6  14   0    20081.78    20442.02    252.49 o 
   8  14   0    11119.60    11990.24    371.04 o 
  10  14   0     2936.68     2930.86     53.71 o 
  12  14   0     2757.00     2805.79     76.09 o 
  14  14   0     1919.04     1945.27     45.10 o 
   1  15   0    10173.36    10927.17     91.53 o 
   3  15   0     9677.03     9917.96    103.54 o 
   5  15   0     5074.15     4682.70    101.08 o 
   7  15   0     2801.33     2659.80     79.81 o 
   9  15   0     2337.60     2221.14     77.12 o 
  11  15   0      727.71      756.37     31.09 o 
  13  15   0     1552.31     1529.48     47.19 o 
  15  15   0     1601.60     1483.42     61.11 o 
   0  16   0     4265.13     4348.13    160.60 o 
   2  16   0     5176.30     5392.76     91.24 o 
   4  16   0      257.07      237.80     30.20 o 
   6  16   0     1061.33     1286.95    146.98 o 
   8  16   0     6884.86     7075.11    134.29 o 
  10  16   0      613.79      371.91    123.79 o 
  12  16   0     1633.75     1574.75     52.26 o 
  14  16   0     1135.40      965.48     43.04 o 
   1  17   0    21552.65    22329.43    195.59 o 
   3  17   0    22772.90    23583.55    374.69 o 
   5  17   0     1688.58     1471.08     41.85 o 
   7  17   0    11933.99    12605.38    342.43 o 
   9  17   0    10976.67    11455.55    205.52 o 
  11  17   0      679.70      672.17     29.24 o 
  13  17   0     4100.59     4179.79     84.38 o 
   0  18   0     2164.51     2280.11     90.16 o 
   2  18   0     7006.84     7143.34    118.60 o 
   4  18   0      205.44      210.86     26.91 o 
   6  18   0     5757.03     5827.94    119.56 o 
   8  18   0    15459.79    15767.11    259.87 o 
  10  18   0     1727.69     1801.82     57.92 o 
  12  18   0     2148.64     2024.16     57.06 o 
  14  18   0     1989.97     1976.22     81.20 o 
   1  19   0     3123.05     3196.46    184.48 o 
   3  19   0     1505.62     1540.77     48.01 o 
   5  19   0     7563.61     7675.06    222.97 o 
   7  19   0     9003.42     9093.87    156.65 o 
   9  19   0     5785.96     5893.77     93.45 o 
  11  19   0     2284.40     2021.30     64.32 o 
  13  19   0     1527.59     1414.44     49.72 o 
   0  20   0    21429.81    22312.92    445.35 o 
   2  20   0    29244.45    30934.63    214.40 o 
   4  20   0    11705.84    12033.89    197.45 o 
   6  20   0     8634.37     9510.41    188.80 o 
   8  20   0     5274.71     5249.06     97.22 o 
  10  20   0     7669.55     8632.64    289.52 o 
  12  20   0     5061.62     5270.89     98.42 o 
   1  21   0     5528.37     5318.29    129.22 o 
   3  21   0     3041.19     3138.84     68.24 o 
   5  21   0     8624.53     9568.45    484.48 o 
   7  21   0     5463.12     5814.02    276.43 o 
   9  21   0     1996.83     2075.22     62.96 o 
  11  21   0      820.50      714.30     27.39 o 
   0  22   0     5033.21     5070.39    189.75 o 
   2  22   0     8868.04     8999.23    134.32 o 
   4  22   0     5483.98     5335.41    110.12 o 
   6  22   0     2694.40     2996.50    200.42 o 
   8  22   0     4846.96     4745.48    124.04 o 
  10  22   0     1534.98     1447.95     44.43 o 
  12  22   0     2020.77     1827.58    136.76 o 
   1  23   0    18884.23    20351.11    266.78 o 
   3  23   0     5734.21     5551.87    138.07 o 
   5  23   0     4738.15     4768.07    127.59 o 
   7  23   0     4570.44     4701.37    100.69 o 
   9  23   0     4279.54     4305.94    108.30 o 
  11  23   0     3189.96     3266.71    109.78 o 
   0  24   0     1269.93     1324.39    273.74 o 
   2  24   0       84.65      111.16     11.10 o 
   4  24   0     1746.54     1774.77     53.27 o 
   6  24   0     3989.63     4060.70     77.08 o 
   8  24   0     1317.87     1269.35     70.28 o 
  10  24   0      349.50      299.81     27.93 o 
   1  25   0     4678.01     4939.10    137.60 o 
   3  25   0      857.50      989.26     61.24 o 
   5  25   0     3563.04     3616.38    258.19 o 
   7  25   0     2230.04     2327.42    102.64 o 
   9  25   0     2425.39     2469.85     83.55 o 
   0  26   0     9961.44    10416.88    376.63 o 
   2  26   0     4540.96     4580.08    142.28 o 
   4  26   0     1075.68     1117.65     77.60 o 
   6  26   0     4453.96     4500.24    110.30 o 
   8  26   0     3812.88     3596.59    144.61 o 
   1  27   0     1622.81     1609.84     76.52 o 
   3  27   0      167.13      161.37     18.75 o 
   5  27   0      550.61      614.88     42.94 o 
   7  27   0      886.74      844.75     63.09 o 
   0  28   0     2339.15     2543.46    173.13 o 
   2  28   0     3529.44     3369.97    151.98 o 
   4  28   0     2272.67     2294.45     85.72 o 
   6  28   0     3917.89     3696.89    258.07 o 
   1  29   0     2763.46     2779.20    105.08 o 
   3  29   0     3476.95     3422.68    106.28 o 
   5  29   0     5314.38     5779.55    537.90 o 
   0  30   0     3071.54     3342.97    180.97 o 
   2  30   0     2227.00     2372.17    123.83 o 
   4  30   0     1430.95     1579.30    111.30 o 
   1  31   0     4627.41     4751.70    364.96 o 
 -17   1   1      138.31      145.00     13.91 o 
 -15   1   1      492.65      434.52     36.29 o 
 -11   1   1      253.61      246.38     50.90 o 
  -9   1   1      205.23      237.44     20.34 o 
  -7   1   1     5575.98     5438.17     93.01 o 
  -5   1   1     2246.90     2332.96     39.23 o 
  -3   1   1     3673.37     3760.34     32.57 o 
  -1   1   1        2.15       38.87      5.62 o 
   1   1   1    16754.67    16953.33     71.47 o 
   3   1   1    52247.35    53174.42   1292.60 o 
   5   1   1       19.78       29.02      5.47 o 
   7   1   1      226.22      167.95     19.30 o 
   9   1   1     3020.99     2853.55    120.56 o 
  15   1   1      217.39      168.13     36.64 o 
  17   1   1       14.86       37.87     13.39 o 
 -16   2   1       46.71       21.03      9.76 o 
 -14   2   1       22.48        5.30      7.05 o 
 -12   2   1      220.65      244.43     20.57 o 
 -10   2   1      864.32      747.90     45.62 o 
  -8   2   1      855.01      693.29     21.05 o 
  -6   2   1     5625.21     5901.14     78.78 o 
  -4   2   1     1379.01     1140.51     25.07 o 
  -2   2   1    58053.27    57386.06   3074.51 o 
   0   2   1     7947.60     8513.44    186.13 o 
   2   2   1    10039.71    10450.86    120.45 o 
   4   2   1     2315.62     2437.12     58.57 o 
   6   2   1      502.04      597.31     29.76 o 
   8   2   1     1345.36     1200.27     51.77 o 
  10   2   1     4902.41     5156.90    673.62 o 
  12   2   1      949.39      826.91     93.82 o 
  14   2   1     2871.72     3117.72    193.37 o 
  16   2   1      312.47      266.24     33.92 o 
 -17   3   1      229.63      189.57     19.30 o 
 -15   3   1       77.13       77.49      9.95 o 
 -13   3   1      225.08      211.07     22.56 o 
 -11   3   1     3011.63     2920.35     72.19 o 
  -9   3   1       90.44      107.71     14.15 o 
  -7   3   1     2321.13     2393.02     42.32 o 
  -5   3   1     2268.08     2246.04     38.48 o 
  -3   3   1      456.89      498.51     27.01 o 
  -1   3   1     3101.05     3189.64     36.22 o 
   1   3   1      169.77      174.21     18.54 o 
   3   3   1     2621.17     2569.13     92.28 o 
   5   3   1     1211.54     1080.32     21.74 o 
   7   3   1     1179.39     1159.69     26.06 o 
   9   3   1     1253.56     1235.90     39.02 o 
  11   3   1     1300.06     1334.93     57.14 o 
  13   3   1      941.49     1339.05    258.39 o 
  15   3   1       39.72       27.30     31.12 o 
  17   3   1      112.16       90.65     23.99 o 
 -16   4   1       65.40       57.86     15.39 o 
 -14   4   1        2.24       19.49      4.87 o 
 -12   4   1      154.02      158.20     12.72 o 
 -10   4   1      785.38      789.75     67.47 o 
  -8   4   1     1831.68     2009.77     39.82 o 
  -6   4   1     5915.79     6229.05    131.01 o 
  -4   4   1        3.76        5.79      2.59 o 
  -2   4   1     1271.96     1067.54     37.44 o 
   0   4   1    56870.17    61794.33   3309.81 o 
   2   4   1    14482.50    14468.71    878.21 o 
   4   4   1      682.90      604.03     18.23 o 
   6   4   1      945.93      925.01     23.47 o 
   8   4   1      682.31      748.56     46.37 o 
  10   4   1     3036.24     3210.77     64.33 o 
  12   4   1       10.17        3.76     22.40 o 
  14   4   1      483.18      371.40     48.05 o 
  16   4   1      187.29      184.49     23.50 o 
 -17   5   1        3.52       13.86      4.93 o 
 -15   5   1       97.88      110.29     11.11 o 
 -13   5   1     1840.59     1642.55     48.21 o 
 -11   5   1      167.33      218.54     22.64 o 
  -9   5   1      764.31      724.47     59.69 o 
  -7   5   1      825.07      761.86     28.98 o 
  -5   5   1     3552.56     3777.33     92.26 o 
  -3   5   1     2281.54     2026.18     45.22 o 
  -1   5   1     3498.29     3412.37     64.46 o 
   1   5   1     3611.21     3563.64    160.58 o 
   3   5   1    14732.82    14222.33    757.43 o 
   5   5   1     1552.92     1392.80     42.37 o 
   7   5   1    12484.13    12949.17    161.18 o 
   9   5   1     3431.61     3188.18     60.55 o 
  11   5   1      141.15       68.83     20.22 o 
  13   5   1      906.91      873.47     54.12 o 
  15   5   1        2.01       -0.18     11.47 o 
 -16   6   1      142.04      150.81     16.03 o 
 -14   6   1      516.91      519.15     34.09 o 
 -12   6   1     2693.57     2488.12     96.83 o 
  -8   6   1        4.05        7.70      5.95 o 
  -6   6   1       49.98       44.39      5.55 o 
  -4   6   1        0.98       11.96      2.89 o 
  -2   6   1     1030.02      886.00     40.58 o 
   0   6   1     1067.73      845.27     29.97 o 
   2   6   1     1207.39     1184.15     96.69 o 
   4   6   1     2206.86     2197.94     84.68 o 
   6   6   1     2809.70     2632.81     48.65 o 
   8   6   1      463.47      420.64     24.14 o 
  10   6   1     1318.83     1305.25     44.35 o 
  12   6   1       89.63       21.24     23.79 o 
  14   6   1     1878.01     2134.77    270.77 o 
  16   6   1       18.91       31.53     25.63 o 
 -17   7   1       35.36       23.98      7.67 o 
 -15   7   1        2.63       20.73      4.76 o 
 -13   7   1      115.29       95.46      8.29 o 
 -11   7   1       16.34       24.03     12.57 o 
  -9   7   1       12.09       35.26     20.63 o 
  -7   7   1       28.17       35.21      3.88 o 
  -5   7   1     1852.42     2031.49     63.39 o 
  -3   7   1      248.81      232.96     17.87 o 
  -1   7   1       37.23       27.56      5.15 o 
   1   7   1      463.71      412.57     22.20 o 
   3   7   1      206.22      165.07     14.40 o 
   5   7   1     1067.04     1057.75     25.17 o 
   7   7   1     4278.68     4261.78     63.69 o 
   9   7   1        5.22       14.85     14.61 o 
  11   7   1       13.19       45.36     18.98 o 
  13   7   1      110.69      108.85     12.43 o 
  15   7   1        4.78       29.55      8.97 o 
 -16   8   1      151.33      113.53     11.92 o 
 -14   8   1       25.05        3.51      9.70 o 
 -12   8   1       94.08       94.38     19.93 o 
 -10   8   1      630.04      711.32     88.29 o 
  -8   8   1     2251.08     1982.72     53.76 o 
  -6   8   1     9579.65    10424.06    254.15 o 
  -4   8   1      210.70      193.30     13.57 o 
  -2   8   1       32.12       62.97      5.28 o 
   0   8   1     1310.75     1385.85     36.90 o 
   2   8   1     8764.05     8888.11    224.16 o 
   4   8   1     8680.13     8347.73    123.16 o 
   6   8   1    11182.82    11516.12    114.48 o 
   8   8   1     1366.87     1208.04     29.01 o 
  10   8   1      239.91      304.64     16.66 o 
  12   8   1      654.70      673.14     70.47 o 
  14   8   1        4.20       13.75      8.77 o 
  16   8   1      283.81      277.82     33.62 o 
 -15   9   1        8.83       11.65      7.83 o 
 -13   9   1        0.33       11.51      5.67 o 
 -11   9   1      441.64      417.47     36.60 o 
  -9   9   1      917.43      958.64     99.99 o 
  -7   9   1     2022.94     1854.22     64.14 o 
  -5   9   1     1566.42     1430.82     36.64 o 
  -3   9   1      101.83      115.69      8.02 o 
  -1   9   1     6102.73     6629.21    104.23 o 
   1   9   1      240.07      331.22     36.78 o 
   3   9   1    12829.81    13125.75    128.44 o 
   5   9   1     5460.23     5265.65     62.27 o 
   7   9   1     5501.52     5595.72     82.13 o 
   9   9   1      267.67      263.33     15.95 o 
  11   9   1        2.45       14.54      4.56 o 
  13   9   1       47.44       40.60     11.05 o 
  15   9   1       95.25      153.81     33.72 o 
 -16  10   1       18.83       32.19      9.20 o 
 -14  10   1       90.94       54.65     12.89 o 
 -12  10   1       62.71       59.69      7.38 o 
 -10  10   1      124.19      119.64     23.40 o 
  -8  10   1      822.20      738.53     44.23 o 
  -6  10   1       47.92       53.49      9.08 o 
  -4  10   1     4201.24     4965.04     58.18 o 
  -2  10   1     9688.18    10514.82    121.07 o 
   0  10   1      220.42      271.03     18.87 o 
   2  10   1      232.86      281.45     18.72 o 
   4  10   1     3261.63     3400.18     47.80 o 
   6  10   1     1963.64     2167.92     41.88 o 
   8  10   1      279.56      286.97     20.89 o 
  10  10   1      159.91      131.30     16.16 o 
  12  10   1       17.64       30.57     10.49 o 
  14  10   1      185.38      167.71     16.50 o 
  16  10   1      172.90      158.61     19.74 o 
 -15  11   1      202.66      156.26     15.59 o 
 -13  11   1      788.93      762.82     32.04 o 
 -11  11   1       60.23       58.59      7.05 o 
  -9  11   1      145.61      106.46     16.28 o 
  -7  11   1     3694.86     3388.42     61.77 o 
  -5  11   1     1924.59     1757.71     33.86 o 
  -3  11   1      294.76      364.95     43.78 o 
  -1  11   1       16.86       28.51      3.07 o 
   1  11   1       26.83       40.52     10.24 o 
   3  11   1      244.75      211.50     18.08 o 
   5  11   1     9807.19    10893.87    161.14 o 
   7  11   1     3960.97     4000.28     44.49 o 
   9  11   1      286.90      283.36     18.26 o 
  11  11   1        2.22       22.29      4.72 o 
  13  11   1      205.00      204.96     18.81 o 
  15  11   1      410.85      400.17     32.54 o 
 -16  12   1      131.93      136.46     13.30 o 
 -14  12   1       26.02       19.22      4.90 o 
 -12  12   1        7.78       36.35      7.81 o 
 -10  12   1     1308.39     1152.34     41.26 o 
  -8  12   1      176.33      112.92     18.80 o 
  -6  12   1     4373.54     4189.89     60.08 o 
  -4  12   1     3614.04     3654.15     67.31 o 
  -2  12   1     2554.87     2649.31     47.92 o 
   0  12   1        2.02       12.63      2.57 o 
   2  12   1      103.69       86.76      6.70 o 
   4  12   1    19210.23    19617.81    262.70 o 
   6  12   1     7052.91     7424.73    183.84 o 
   8  12   1      639.35      702.17     39.08 o 
  10  12   1     1754.78     1894.73     70.98 o 
  12  12   1      419.24      377.28     25.08 o 
  14  12   1       24.39       21.79      9.42 o 
 -15  13   1       33.89       27.18      8.22 o 
 -13  13   1       69.78       59.45      8.26 o 
 -11  13   1      768.60      706.96     43.35 o 
  -9  13   1      929.92      869.53     62.44 o 
  -7  13   1      135.13       91.30     17.28 o 
  -5  13   1       56.53       49.69      8.09 o 
  -3  13   1       67.18       66.50     12.42 o 
  -1  13   1     2803.57     3320.54     63.63 o 
   1  13   1        0.24       17.88      8.24 o 
   3  13   1     6472.53     7364.41    270.41 o 
   5  13   1      219.62      229.06     17.39 o 
   7  13   1     1805.98     1768.99     45.85 o 
   9  13   1      629.56      952.32    209.46 o 
  11  13   1      172.34      134.70      7.43 o 
  13  13   1      142.03      132.50     11.16 o 
  15  13   1        0.26       14.11      6.70 o 
 -14  14   1       28.03       21.59      5.05 o 
 -12  14   1      212.94      176.77     16.40 o 
 -10  14   1      331.05      280.32     18.35 o 
  -8  14   1      210.14      202.05     22.49 o 
  -6  14   1      677.86      560.81     57.84 o 
  -4  14   1       11.97       10.81      5.62 o 
  -2  14   1      608.26      747.52     23.73 o 
   0  14   1        7.30       20.55      4.86 o 
   2  14   1     1867.54     1897.34     70.42 o 
   4  14   1     1868.78     1892.37     66.50 o 
   6  14   1     3413.15     3434.09     95.15 o 
   8  14   1     3818.89     3781.26     70.86 o 
  10  14   1      137.45      121.88      8.90 o 
  12  14   1      322.75      300.46     21.93 o 
  14  14   1       37.98       53.75      7.44 o 
 -15  15   1       14.41       42.40      8.41 o 
 -13  15   1       53.44       61.83      9.22 o 
 -11  15   1       10.43       31.51      5.21 o 
  -9  15   1        0.09        2.07     12.18 o 
  -7  15   1     2840.26     2860.13    164.35 o 
  -5  15   1      363.33      373.60     21.82 o 
  -3  15   1     1057.12      930.44     46.71 o 
  -1  15   1      421.90      436.19     33.79 o 
   1  15   1     1040.65      973.73     57.47 o 
   3  15   1     1109.43     1034.67     47.68 o 
   5  15   1     2375.75     2590.06    177.33 o 
   7  15   1     2199.98     2279.46     60.32 o 
   9  15   1       35.22       47.31      8.60 o 
  11  15   1      511.30      512.68     24.31 o 
  13  15   1      556.64      507.84     20.73 o 
 -14  16   1        0.22       10.20      9.35 o 
 -12  16   1        0.00       20.36      4.38 o 
 -10  16   1       36.71       38.15      6.74 o 
  -8  16   1       18.85       21.42      9.75 o 
  -6  16   1     1608.79     1633.79     41.14 o 
  -4  16   1      811.70      782.95     36.58 o 
  -2  16   1      170.22      182.66     13.68 o 
   0  16   1      365.03      452.06     29.79 o 
   2  16   1     1604.38     1526.65     50.86 o 
   4  16   1      503.78      565.92     47.05 o 
   6  16   1       71.26       69.43     13.63 o 
   8  16   1        4.31       27.14      8.67 o 
  10  16   1      722.29      806.98     37.38 o 
  12  16   1      354.87      303.58     18.15 o 
  14  16   1      271.45      243.53     20.50 o 
 -13  17   1       73.57       65.56     17.82 o 
 -11  17   1      244.20      214.91     14.50 o 
  -9  17   1        7.51        9.96      5.79 o 
  -7  17   1     1076.76     1043.83    118.67 o 
  -5  17   1      764.00      752.86     36.77 o 
  -3  17   1      321.40      326.48     21.68 o 
  -1  17   1      478.19      521.56     40.84 o 
   1  17   1      695.03      691.68     42.21 o 
   3  17   1      317.78      295.28     26.87 o 
   5  17   1      141.39      145.91     12.68 o 
   7  17   1       98.31      113.30      8.56 o 
   9  17   1        0.66        8.88      5.40 o 
  11  17   1       33.42       26.40      9.03 o 
  13  17   1      733.02      640.94     25.22 o 
 -14  18   1      186.18      174.19     21.27 o 
 -12  18   1      924.87      764.58     55.93 o 
 -10  18   1       18.72       17.29      8.54 o 
  -8  18   1      930.74      862.49     80.11 o 
  -6  18   1        8.02       42.26      7.98 o 
  -4  18   1       45.80       74.12      8.80 o 
  -2  18   1       28.05       16.01      6.42 o 
   0  18   1     4881.84     4539.64     96.04 o 
   2  18   1      402.98      429.34     41.09 o 
   4  18   1     2930.39     2818.19     66.37 o 
   6  18   1      284.40      305.08     21.75 o 
   8  18   1      106.82       92.49      8.64 o 
  10  18   1      886.06      788.40     38.00 o 
  12  18   1     1000.07      920.59     28.21 o 
 -13  19   1      373.77      328.03     27.33 o 
 -11  19   1      120.53       92.31      7.91 o 
  -9  19   1       15.86       18.45      8.96 o 
  -7  19   1        3.58       36.59     17.96 o 
  -5  19   1     1157.55     1254.80    108.66 o 
  -3  19   1        0.93       15.10      8.73 o 
  -1  19   1     9500.98     9953.30    121.41 o 
   1  19   1     3908.45     3675.33     77.37 o 
   3  19   1      656.43      664.51     59.43 o 
   5  19   1     1065.66     1029.50     52.23 o 
   7  19   1     2874.53     2892.66     60.81 o 
   9  19   1      299.00      285.85     21.81 o 
  11  19   1      145.24      129.84     11.83 o 
  13  19   1      592.66      506.23     38.37 o 
 -12  20   1        2.23       17.77      5.94 o 
 -10  20   1      138.49      104.61     22.10 o 
  -8  20   1      179.86      139.57     11.37 o 
  -6  20   1        6.35        1.71      4.63 o 
  -4  20   1     1370.91     1563.95    146.04 o 
  -2  20   1      444.41      445.80     43.56 o 
   0  20   1      941.87      951.46    139.97 o 
   2  20   1      799.07      807.15     57.19 o 
   4  20   1      649.44      599.90     42.95 o 
   6  20   1      797.44      814.35     50.90 o 
   8  20   1        0.01       10.15      7.60 o 
  10  20   1      186.47      158.31     18.37 o 
  12  20   1      278.45      203.74     16.50 o 
 -13  21   1      546.20      541.90     43.09 o 
 -11  21   1      173.36      150.14     15.71 o 
  -9  21   1       29.26       24.52     11.64 o 
  -7  21   1      164.84      158.16     15.64 o 
  -5  21   1      292.69      242.01     22.97 o 
  -3  21   1     6996.40     6928.36    121.69 o 
  -1  21   1      154.79      157.34     15.15 o 
   1  21   1     1132.07     1139.47     51.98 o 
   3  21   1      962.08      865.06     92.48 o 
   5  21   1     1412.61     1445.29    125.42 o 
   7  21   1      208.00      182.94     10.95 o 
   9  21   1      194.23      134.79     12.35 o 
  11  21   1      307.04      315.61     31.13 o 
 -12  22   1      268.64      246.11     22.47 o 
 -10  22   1      120.65      116.43     15.03 o 
  -8  22   1      502.63      449.87     28.66 o 
  -6  22   1       57.84       39.33      6.40 o 
  -4  22   1       91.21      101.83      8.60 o 
  -2  22   1      128.49      136.93     25.73 o 
   0  22   1     8699.96     8771.24    172.73 o 
   2  22   1       12.24       17.46      7.22 o 
   4  22   1      457.46      409.15     37.03 o 
   6  22   1       29.58       37.59     13.92 o 
   8  22   1       92.27       96.07     10.79 o 
  10  22   1     1663.72     1647.75     45.84 o 
  12  22   1      633.04      553.59     34.18 o 
 -11  23   1      155.61      170.17     20.00 o 
  -9  23   1       21.35       23.12     11.05 o 
  -7  23   1       82.25       70.26      9.48 o 
  -5  23   1       21.13       16.65     10.08 o 
  -3  23   1       15.15       20.08      6.56 o 
  -1  23   1      257.55      254.31     28.76 o 
   1  23   1      403.12      432.87     46.37 o 
   3  23   1       93.62       83.93      8.72 o 
   5  23   1      264.82      249.65     39.77 o 
   7  23   1       69.80       95.94     10.01 o 
   9  23   1        6.25       11.40     10.10 o 
  11  23   1       90.32      110.45     23.41 o 
 -10  24   1      184.99      212.67     20.48 o 
  -8  24   1       54.41       56.31     13.46 o 
  -6  24   1       69.43       70.66     13.19 o 
  -4  24   1       48.80       48.97      9.24 o 
  -2  24   1      321.25      329.20     53.12 o 
   0  24   1       75.55       71.90     10.55 o 
   2  24   1      177.21      186.88     14.05 o 
   4  24   1      280.07      296.62     30.09 o 
   6  24   1        1.89        7.31      5.22 o 
   8  24   1       70.54       37.50      8.15 o 
  10  24   1       54.57       53.63     14.01 o 
  -9  25   1       54.88       45.73     13.56 o 
  -7  25   1        9.53       12.76     11.27 o 
  -5  25   1       15.69       33.08     12.85 o 
  -3  25   1      380.88      411.42     40.98 o 
  -1  25   1       78.32       85.33     31.89 o 
   1  25   1     1450.59     2350.48    731.75 o 
   3  25   1      924.48      898.17     54.55 o 
   5  25   1      151.39      184.13     27.25 o 
   7  25   1      162.35      146.62     14.44 o 
   9  25   1      697.65      686.22     57.28 o 
  -8  26   1        7.84       22.33     14.54 o 
  -6  26   1        7.91       22.21      5.41 o 
  -4  26   1      268.71      209.73     20.08 o 
  -2  26   1      144.83      127.12     15.51 o 
   0  26   1       77.02       97.85     16.74 o 
   2  26   1       92.24       98.67     14.47 o 
   4  26   1      280.79      319.91     62.14 o 
   6  26   1       49.41       70.46      7.81 o 
   8  26   1      135.24       93.99     12.25 o 
  -7  27   1        0.17       18.51     10.21 o 
  -5  27   1      110.98       98.81     27.38 o 
  -3  27   1       12.80       30.09      7.51 o 
  -1  27   1       69.43       71.26     19.82 o 
   1  27   1       19.88      141.97    107.25 o 
   3  27   1      372.22      404.22     38.64 o 
   5  27   1       79.94       68.81     13.22 o 
   7  27   1      185.57      137.24     24.75 o 
  -6  28   1       13.97       16.73      8.32 o 
  -4  28   1       17.12       53.79     10.04 o 
  -2  28   1      142.01      109.97     15.44 o 
   0  28   1     1027.35     1460.67    252.33 o 
   2  28   1       30.38       40.57     21.82 o 
   4  28   1      231.47      231.04     22.38 o 
   6  28   1      904.25      841.03     52.52 o 
  -5  29   1      534.98      528.78     44.52 o 
  -3  29   1      419.13      487.54     50.25 o 
  -1  29   1       27.22       -8.04     13.06 o 
   1  29   1       15.23       29.57      9.81 o 
   3  29   1      232.38      211.36     27.56 o 
   5  29   1      228.23      167.63     35.24 o 
  -4  30   1       94.52       68.08     46.62 o 
  -2  30   1      381.98      434.63     54.85 o 
   0  30   1      613.18      631.97     67.20 o 
   2  30   1       62.10      106.36     22.07 o 
   4  30   1      418.70      494.23     41.77 o 
  -1  31   1        8.51       10.60      9.46 o 
   1  31   1       22.27      144.47    188.54 o 
 -16   0   2      245.78      218.34     24.72 o 
 -14   0   2     1837.01     1686.84     72.33 o 
 -12   0   2     1035.53      956.28     85.88 o 
 -10   0   2     3302.23     3317.27     83.97 o 
  -8   0   2    32073.12    31182.94    821.69 o 
  -6   0   2    21326.08    20478.10    145.17 o 
  -2   0   2     9451.40     9867.30    125.83 o 
   0   0   2     3835.37     3852.00     63.05 o 
   4   0   2    27896.45    29741.71    819.28 o 
   6   0   2     9286.80     8361.74    194.96 o 
   8   0   2     5599.71     5211.32    153.68 o 
  10   0   2      475.40      394.61     48.05 o 
  12   0   2      742.84      699.96     83.35 o 
  14   0   2        5.87      107.84     22.78 o 
  16   0   2     1917.03     2185.51    182.32 o 
 -17   1   2     1595.29     1517.55     69.66 o 
 -15   1   2     7568.94     8076.51    178.49 o 
 -13   1   2    14018.46    14853.60    217.95 o 
 -11   1   2     8854.46     8397.91    118.27 o 
  -9   1   2     5007.86     4709.43     59.79 o 
  -7   1   2     8254.40     7797.55     79.53 o 
  -5   1   2    25803.56    26098.09    126.91 o 
  -3   1   2    65170.66    68588.33   1499.33 o 
  -1   1   2    31615.46    31427.00    209.31 o 
   1   1   2   105335.75   116870.30   6260.17 o 
   3   1   2    38304.99    39332.18    404.24 o 
   5   1   2     7972.65     7558.14    238.98 o 
   7   1   2    15153.57    14207.15    461.86 o 
   9   1   2    14354.25    14042.66    139.61 o 
  11   1   2    11234.58    11584.04    170.59 o 
  13   1   2     8460.69     9320.04    235.69 o 
  15   1   2      502.64      532.72     31.92 o 
 -16   2   2     1788.95     1839.00     72.58 o 
 -14   2   2     3994.17     4056.55     89.54 o 
 -12   2   2    18236.75    18557.00    286.80 o 
 -10   2   2     8631.54     8582.02    118.07 o 
  -8   2   2     6092.66     6209.79     86.51 o 
  -6   2   2    12436.79    12192.96     86.77 o 
  -4   2   2    53750.98    54826.48    356.45 o 
  -2   2   2    29571.49    29524.67    261.16 o 
   0   2   2     1392.56     1100.20     18.85 o 
   2   2   2    38937.23    39185.03    404.25 o 
   4   2   2    19275.67    18299.42    255.16 o 
   6   2   2     9049.70     9030.99    123.93 o 
   8   2   2    13216.50    12957.20    127.63 o 
  10   2   2    11180.71    11602.77    171.89 o 
  12   2   2     8021.52     8647.21    132.39 o 
  14   2   2     1872.73     2026.72    161.25 o 
  16   2   2     2640.15     2846.78    109.49 o 
 -17   3   2      487.93      502.43     29.75 o 
 -15   3   2      182.89      232.91     17.60 o 
 -13   3   2      856.96      942.16     57.17 o 
 -11   3   2     6591.38     6675.16    119.49 o 
  -9   3   2    12812.75    12999.31     98.75 o 
  -7   3   2    14493.90    14953.89    144.52 o 
  -5   3   2    41148.29    43377.36    238.51 o 
  -3   3   2     5167.90     5057.67     46.80 o 
  -1   3   2     8343.46     8169.04     90.56 o 
   1   3   2     3204.35     3429.07     39.12 o 
   5   3   2    22436.50    22678.36    248.12 o 
   7   3   2     2043.88     1920.12     67.37 o 
   9   3   2     3645.83     3582.67     95.38 o 
  11   3   2     1134.96      950.72     76.70 o 
  13   3   2     1043.77      931.59     47.99 o 
  15   3   2     1358.35     1545.31     60.07 o 
 -16   4   2     2551.43     2447.23     85.07 o 
 -14   4   2     2181.68     2333.09     79.23 o 
 -12   4   2    12990.73    13168.54    144.00 o 
 -10   4   2     7101.17     7070.20     81.49 o 
  -8   4   2    10099.13     9777.43     58.86 o 
  -6   4   2     7702.95     7329.77     83.82 o 
  -4   4   2    11529.53    10949.01     73.49 o 
  -2   4   2    14806.48    13944.09    174.20 o 
   0   4   2    16748.29    15956.48    175.46 o 
   2   4   2     5672.47     5110.36     98.83 o 
   4   4   2     9100.92     8273.87    137.79 o 
   6   4   2     9247.27     9026.05    107.81 o 
   8   4   2     9493.44     9842.91    138.10 o 
  10   4   2     9919.06    10053.63    295.63 o 
  12   4   2    13101.74    14408.24    302.95 o 
  14   4   2     1350.70     1460.06     83.40 o 
  16   4   2     1486.44     1677.15     84.33 o 
 -17   5   2     1678.13     1690.58     72.73 o 
 -15   5   2      687.80      716.59     44.68 o 
 -13   5   2     2091.08     2062.16     91.59 o 
 -11   5   2     3754.39     3645.81     67.89 o 
  -9   5   2     7520.87     7475.99    102.89 o 
  -7   5   2     2535.31     2126.58     39.41 o 
  -5   5   2    12313.90    12187.60     63.69 o 
  -3   5   2    21637.19    22064.70    153.75 o 
  -1   5   2    11708.84    11619.69    373.55 o 
   1   5   2     3783.70     3863.15    366.51 o 
   5   5   2     6743.66     6056.94    105.75 o 
   7   5   2     1605.74     1568.17     36.94 o 
   9   5   2     4300.28     4286.68     82.28 o 
  11   5   2     3492.01     3343.34     91.31 o 
  13   5   2     1065.01      969.53     60.54 o 
  15   5   2      852.90      884.55     81.95 o 
 -16   6   2      196.94      220.33     17.93 o 
 -14   6   2     1081.38     1181.99     67.27 o 
 -12   6   2     4991.92     4821.33    148.54 o 
 -10   6   2      295.32      277.89     16.57 o 
  -8   6   2     3089.90     2918.54     52.75 o 
  -6   6   2     3869.66     3518.01     43.86 o 
  -4   6   2    16597.29    16984.25    217.94 o 
  -2   6   2    40391.99    40575.32    824.35 o 
   0   6   2     7532.07     7300.25    205.87 o 
   2   6   2    10532.86    10327.25    553.74 o 
   4   6   2     7033.22     6675.15    142.85 o 
   6   6   2     6143.56     6148.54    127.78 o 
   8   6   2      140.37       98.87      8.95 o 
  10   6   2      527.32      466.03     30.71 o 
  12   6   2     1864.87     1845.65     81.26 o 
  14   6   2      126.31      157.00     20.61 o 
  16   6   2      426.35      484.11     53.71 o 
 -17   7   2     3496.69     3657.24    120.27 o 
 -15   7   2     1442.02     1652.32     83.24 o 
 -13   7   2     7265.94     7197.19    269.23 o 
 -11   7   2    15825.47    16226.89    208.88 o 
  -9   7   2     2319.73     2237.23    109.58 o 
  -7   7   2    13779.02    13121.83     94.27 o 
  -5   7   2    19888.34    19972.13    102.94 o 
  -3   7   2     7618.27     6874.47     90.45 o 
  -1   7   2     1439.06     1089.54     21.16 o 
   1   7   2     8693.86     8180.62    436.92 o 
   3   7   2    31048.36    28646.87    279.54 o 
   5   7   2    35372.77    35766.09    707.07 o 
   7   7   2     5138.16     4932.29     80.89 o 
   9   7   2    10577.47    10780.77    113.94 o 
  11   7   2     6130.63     5948.96    132.70 o 
  13   7   2     1922.83     1935.13     80.34 o 
  15   7   2     2710.95     3014.77     94.77 o 
 -16   8   2     1667.56     1786.30     76.77 o 
 -14   8   2     4812.60     4908.98    214.46 o 
 -12   8   2     6147.76     6230.85    146.59 o 
 -10   8   2     3578.93     3568.21     61.06 o 
  -8   8   2     4776.51     4625.13     65.24 o 
  -6   8   2    15354.69    16241.60    166.86 o 
  -4   8   2    12771.24    11792.03    239.87 o 
  -2   8   2    24520.46    25555.78    415.88 o 
   0   8   2    10175.71     8696.84    558.78 o 
   2   8   2    32446.25    30629.90    294.09 o 
   4   8   2    11040.90    11263.13    555.22 o 
   6   8   2     2930.10     2796.90     65.09 o 
   8   8   2     3016.12     2809.92     64.49 o 
  10   8   2    10472.43    10777.79    105.33 o 
  12   8   2     1936.53     1744.61     57.98 o 
  14   8   2     1193.09     1211.54     63.82 o 
  16   8   2      954.09     1046.77     63.81 o 
 -15   9   2     2469.55     2677.58     88.61 o 
 -13   9   2     4851.91     4861.64    132.36 o 
 -11   9   2     9231.71     9898.76    127.10 o 
  -9   9   2     1420.33     1374.85     39.05 o 
  -7   9   2     6801.41     6652.24    104.81 o 
  -5   9   2    35198.27    36791.02    623.03 o 
  -3   9   2    19246.61    18751.06    204.34 o 
  -1   9   2    16886.28    16693.31    296.71 o 
   1   9   2    49613.53    52389.09    815.46 o 
   3   9   2    25517.49    25133.65    471.19 o 
   5   9   2     4025.83     3806.71     59.62 o 
   7   9   2      828.84      743.18     41.05 o 
   9   9   2    10976.17    11143.57    115.67 o 
  11   9   2     7349.67     7384.38     77.37 o 
  13   9   2     1243.27     1223.94     51.87 o 
  15   9   2      350.64      343.37     29.06 o 
 -16  10   2     3350.18     3734.33    136.42 o 
 -14  10   2     4348.06     4498.87    174.55 o 
 -12  10   2     4479.91     4857.10    168.02 o 
 -10  10   2    14925.89    15412.95    177.63 o 
  -8  10   2    18498.20    18814.46    120.77 o 
  -6  10   2    32639.37    32783.55    653.37 o 
  -4  10   2    34908.33    35179.27    282.26 o 
  -2  10   2     2016.11     1810.52     35.85 o 
   0  10   2     8256.66     8036.21    109.28 o 
   2  10   2    41091.02    42604.70   1872.87 o 
   4  10   2    51830.99    53542.86    607.42 o 
   6  10   2    23529.36    24171.41    265.79 o 
   8  10   2    14593.46    14976.44    135.13 o 
  10  10   2     7836.25     8003.84     77.52 o 
  12  10   2     4424.44     4514.62     81.01 o 
  14  10   2     3799.70     4065.73     97.25 o 
 -15  11   2     1717.93     1824.09     70.63 o 
 -13  11   2     4293.92     4366.83    123.62 o 
 -11  11   2     6530.32     6340.45    125.84 o 
  -9  11   2     5777.01     5861.30     82.00 o 
  -7  11   2     1032.31      981.68     60.73 o 
  -5  11   2    30502.98    31130.29    235.83 o 
  -3  11   2    37719.89    40054.00    958.67 o 
  -1  11   2    28814.50    29614.30    199.96 o 
   1  11   2    14189.37    14600.90    198.42 o 
   3  11   2    17237.59    16975.87    200.99 o 
   5  11   2     4567.25     4331.48     71.92 o 
   7  11   2     4024.72     4035.34    106.49 o 
   9  11   2     6857.56     6859.15     86.22 o 
  11  11   2     4698.43     4630.65     69.53 o 
  13  11   2     2076.93     2000.67     62.70 o 
  15  11   2     1122.88     1115.81     72.18 o 
 -16  12   2     1284.30     1215.28    205.69 o 
 -14  12   2     1498.24     1519.46     73.30 o 
 -12  12   2     6708.50     7074.04    113.95 o 
 -10  12   2    10047.59     9923.48     90.32 o 
  -8  12   2     3985.32     4446.09    227.90 o 
  -6  12   2    10546.36    10207.62    133.17 o 
  -4  12   2    27688.02    29639.71    207.25 o 
  -2  12   2    10466.94     9105.44    633.86 o 
   0  12   2    16458.32    17251.72     88.60 o 
   2  12   2     6678.33     6067.37    231.12 o 
   4  12   2    12472.75    12621.61     95.16 o 
   6  12   2     5820.90     5798.31     82.64 o 
   8  12   2     6019.62     6097.30     98.39 o 
  10  12   2     5696.64     5826.85     94.06 o 
  12  12   2     5134.34     5217.48     90.76 o 
  14  12   2     1556.69     1484.57     43.58 o 
 -15  13   2     3446.46     3757.06    112.34 o 
 -13  13   2     2708.42     2661.93     72.21 o 
 -11  13   2     5239.35     5213.78     83.60 o 
  -9  13   2    20426.57    21044.95    203.02 o 
  -7  13   2    12982.00    13068.20    168.73 o 
  -5  13   2    11031.93    10811.54     89.26 o 
  -3  13   2     8165.67     8416.42    133.01 o 
  -1  13   2      519.70      427.32     34.41 o 
   1  13   2     5126.15     4979.46     69.48 o 
   3  13   2    22054.65    23869.75    865.02 o 
   5  13   2    15384.36    15717.36    224.08 o 
   7  13   2    12630.97    13057.65    191.37 o 
   9  13   2     5814.21     5910.22     97.21 o 
  11  13   2     5824.43     5861.88    101.33 o 
  13  13   2     4493.55     4855.79    108.97 o 
 -14  14   2     1484.66     1471.66     47.50 o 
 -12  14   2     2016.84     2024.49     58.80 o 
 -10  14   2     4654.58     4676.73     73.68 o 
  -8  14   2      416.17      376.27     48.93 o 
  -6  14   2     1616.27     1556.00     39.82 o 
  -4  14   2    14641.65    14649.01    126.99 o 
  -2  14   2     8295.33     7394.68    439.89 o 
   0  14   2     6714.58     6979.09    141.71 o 
   2  14   2     9985.90    10399.70    155.53 o 
   4  14   2     2349.79     2340.56     50.17 o 
   6  14   2      866.89      721.33     50.62 o 
   8  14   2     1122.26     1125.83     57.78 o 
  10  14   2     2519.27     2454.32     54.20 o 
  12  14   2     1108.68     1063.28     51.67 o 
  14  14   2      299.97      261.33     18.68 o 
 -15  15   2     1926.90     2090.44    134.78 o 
 -13  15   2     2038.94     1836.09    132.61 o 
 -11  15   2     3325.84     3329.08     60.61 o 
  -9  15   2      829.40      940.21     63.88 o 
  -7  15   2     2288.10     1908.43    127.24 o 
  -5  15   2     5420.65     5357.90    108.54 o 
  -3  15   2    10893.71    10782.22    515.61 o 
  -1  15   2     6979.85     6945.64     95.69 o 
   1  15   2    10365.94    10798.61    102.75 o 
   3  15   2     6127.42     6386.33    293.77 o 
   5  15   2     9976.85    10075.51    119.67 o 
   7  15   2     2268.71     2154.00     79.36 o 
   9  15   2      810.32      861.04     43.84 o 
  11  15   2     1431.92     1449.21     43.29 o 
  13  15   2      964.90     1005.99     37.97 o 
 -14  16   2     2255.49     2311.13     95.10 o 
 -12  16   2     3674.24     3638.62     96.69 o 
 -10  16   2     4426.88     4585.45     84.74 o 
  -8  16   2       11.54       18.88     10.06 o 
  -6  16   2     9881.39    10197.88    120.91 o 
  -4  16   2     8066.04     7927.17    170.25 o 
  -2  16   2     6260.41     5269.10    455.24 o 
   0  16   2     7852.23     7857.02    185.00 o 
   2  16   2     7807.30     7940.56    155.07 o 
   4  16   2    18881.17    21367.89   1081.41 o 
   6  16   2     1940.58     2029.21    151.26 o 
   8  16   2     1142.90     1130.34     47.58 o 
  10  16   2     8561.35     9162.62    187.38 o 
  12  16   2      101.72      103.85     11.01 o 
  14  16   2     2049.10     2127.40     88.23 o 
 -13  17   2      791.08      706.55     42.36 o 
 -11  17   2     3695.85     3461.64     95.03 o 
  -9  17   2       42.46       69.35      9.16 o 
  -7  17   2     8811.92     8744.66    100.62 o 
  -5  17   2     9613.47     9784.62    200.41 o 
  -3  17   2      305.60      225.61     53.50 o 
  -1  17   2     5690.44     5855.24    127.36 o 
   1  17   2     4154.23     4178.98    100.20 o 
   3  17   2     3419.27     3358.12     97.61 o 
   5  17   2     7118.50     7195.47    175.80 o 
   7  17   2        7.35       16.14      7.40 o 
   9  17   2     2102.35     2010.15     57.59 o 
  11  17   2     1687.75     1603.59     52.02 o 
  13  17   2       12.19       29.96      6.25 o 
 -14  18   2     2394.70     2522.38     99.85 o 
 -12  18   2     4712.15     4668.89    111.34 o 
 -10  18   2     6326.63     6308.97    141.95 o 
  -8  18   2     2891.76     2994.14    146.96 o 
  -6  18   2    14095.56    14037.96    149.97 o 
  -4  18   2     7120.17     7052.76    228.97 o 
  -2  18   2     2265.73     2285.22     86.11 o 
   0  18   2     8716.61     9164.43    113.90 o 
   2  18   2     3931.17     3988.06     95.86 o 
   4  18   2    11221.93    12183.88    678.26 o 
   6  18   2      976.57      979.72     55.11 o 
   8  18   2     4434.76     4596.67     77.12 o 
  10  18   2    12885.37    14160.11    244.36 o 
  12  18   2     2107.39     2096.15     50.29 o 
 -13  19   2     6601.73     7158.22    218.51 o 
 -11  19   2     4781.11     4986.43    146.96 o 
  -9  19   2     5994.34     6091.38    283.63 o 
  -7  19   2     4626.33     4572.92     99.92 o 
  -5  19   2    10001.53    10712.38    570.20 o 
  -3  19   2    11287.81    11563.07    319.28 o 
  -1  19   2     5670.63     5771.72    109.29 o 
   1  19   2     5592.67     5673.15    108.42 o 
   3  19   2     8610.35     8803.35    135.86 o 
   5  19   2     3125.95     3071.12     82.54 o 
   7  19   2     6073.36     6331.03    198.91 o 
   9  19   2     6082.89     6101.97    150.48 o 
  11  19   2     7865.38     7860.82    318.86 o 
 -12  20   2     1464.59     1439.28     72.99 o 
 -10  20   2     3524.11     3569.09    247.40 o 
  -8  20   2     4976.39     4954.27    100.95 o 
  -6  20   2     7589.63     7301.39    142.83 o 
  -4  20   2    10282.93    10810.01    236.76 o 
  -2  20   2     2409.33     2398.57     72.20 o 
   0  20   2     3914.69     3934.78     82.53 o 
   2  20   2     3131.11     2881.29     83.66 o 
   4  20   2    11074.66    11422.71    357.75 o 
   6  20   2     7283.51     7356.94    158.34 o 
   8  20   2     1801.20     1803.30     96.18 o 
  10  20   2      213.41      169.43     15.70 o 
  12  20   2     1139.99     1057.43     47.95 o 
 -11  21   2     4660.34     4684.98    109.03 o 
  -9  21   2     3751.61     3873.16    271.94 o 
  -7  21   2     1830.29     2022.62     58.76 o 
  -5  21   2     5926.73     6147.10    110.97 o 
  -3  21   2    18237.41    19657.46    253.22 o 
  -1  21   2    11214.59    11665.12    139.18 o 
   1  21   2     9778.19     9807.79    197.31 o 
   3  21   2    11927.81    12072.96    162.26 o 
   5  21   2     4521.58     4543.05    157.01 o 
   7  21   2     4418.80     4508.82    103.18 o 
   9  21   2     4270.23     3470.70    678.11 o 
  11  21   2     4810.22     5162.88    144.66 o 
 -12  22   2     1740.44     1643.82     83.70 o 
 -10  22   2     4020.77     4482.85    403.84 o 
  -8  22   2     1908.74     1913.51     87.39 o 
  -6  22   2     5150.77     5262.90    178.62 o 
  -4  22   2     3942.34     3589.89    392.07 o 
  -2  22   2     7563.58     7461.64     91.14 o 
   0  22   2    12156.73    12738.46    191.67 o 
   2  22   2     5492.60     5466.40    128.33 o 
   4  22   2     6708.20     6936.76    156.93 o 
   6  22   2     3839.72     3918.24    146.73 o 
   8  22   2     1741.76     1669.42     85.88 o 
  10  22   2     2906.28     2804.80    114.79 o 
 -11  23   2     2519.26     2431.80     87.86 o 
  -9  23   2     1859.72     1704.48     89.14 o 
  -7  23   2     3050.32     2959.09    140.65 o 
  -5  23   2     3984.86     4400.20    128.68 o 
  -3  23   2     3965.76     3826.70     91.95 o 
  -1  23   2      139.53      114.02     13.81 o 
   1  23   2     4017.15     4433.36    204.94 o 
   3  23   2     5652.76     5626.11    130.17 o 
   5  23   2     3805.30     3567.38    153.11 o 
   7  23   2     1177.40     1111.93     71.64 o 
   9  23   2      680.36      594.88     38.71 o 
 -10  24   2     4561.29     4963.49    165.80 o 
  -8  24   2     1329.24     1306.43     75.68 o 
  -6  24   2     1605.55     1760.87     72.11 o 
  -4  24   2     7063.23     7248.40    187.88 o 
  -2  24   2     5435.07     5386.87    109.96 o 
   0  24   2     2459.63     2570.37     95.05 o 
   2  24   2     4788.62     4818.28    111.87 o 
   4  24   2     2596.42     2785.63    271.38 o 
   6  24   2     2802.21     2810.15    124.45 o 
   8  24   2     4064.91     4157.43    127.14 o 
  10  24   2     3116.36     2936.98    133.32 o 
  -9  25   2      843.47      842.32     46.69 o 
  -7  25   2     1911.40     1954.88     59.17 o 
  -5  25   2     3162.16     3190.73    107.12 o 
  -3  25   2     4146.15     3985.96     92.75 o 
  -1  25   2      204.16      261.33     28.89 o 
   1  25   2     3433.49     3722.70    198.61 o 
   3  25   2     2990.32     2931.86     93.80 o 
   5  25   2      814.56      795.91     64.25 o 
   7  25   2     1985.80     1939.84     64.62 o 
   9  25   2      695.01      599.07     43.23 o 
  -8  26   2     1466.60     1460.73     78.78 o 
  -6  26   2     2274.96     2422.96     89.88 o 
  -4  26   2     2883.48     2791.69     90.57 o 
  -2  26   2      754.41      869.57     75.49 o 
   0  26   2     1022.28     1167.67     71.95 o 
   2  26   2     3740.67     3615.82    103.30 o 
   4  26   2     1816.97     1788.32     93.50 o 
   6  26   2       26.70       42.04     12.03 o 
   8  26   2      832.40      756.87     72.25 o 
  -7  27   2     4217.74     4773.23    215.42 o 
  -5  27   2     3107.04     3130.95    178.03 o 
  -3  27   2     2194.75     2321.13    113.89 o 
  -1  27   2     2088.28     2017.95    106.68 o 
   1  27   2     2772.83     2681.95     82.30 o 
   3  27   2     4959.39     4810.75    173.20 o 
   5  27   2     1280.90     1337.83     53.85 o 
   7  27   2     2840.59     2678.64    100.68 o 
  -6  28   2     1903.28     1962.09     94.11 o 
  -4  28   2     3095.28     3108.09     77.33 o 
  -2  28   2     1693.55     1632.30    109.14 o 
   0  28   2     1372.82     1223.08     56.46 o 
   2  28   2     1250.80     1323.16     78.71 o 
   4  28   2     2000.60     1808.52    147.26 o 
   6  28   2      896.03      819.14     70.85 o 
  -5  29   2     1183.11     1228.59    120.88 o 
  -3  29   2     4264.94     4399.08    162.50 o 
  -1  29   2     2531.53     2614.36    126.21 o 
   1  29   2     1032.32     1073.19     80.15 o 
   3  29   2     2075.15     1937.87    111.02 o 
   5  29   2     1838.08     1704.45    186.72 o 
  -4  30   2     2207.55     2397.60    146.00 o 
  -2  30   2     3205.33     3189.05    156.07 o 
   0  30   2     2564.09     2514.66    114.60 o 
   2  30   2     3889.14     3928.39    183.35 o 
 -17   1   3       21.18       25.66      8.96 o 
 -15   1   3      319.87      304.35     20.55 o 
 -13   1   3     1143.59     1028.54     52.79 o 
 -11   1   3       59.39       77.70     21.01 o 
  -9   1   3      652.45      562.68     37.00 o 
  -7   1   3      203.71      249.74     15.16 o 
  -5   1   3     1565.64     1551.41     25.63 o 
  -3   1   3     9479.50    10475.02    128.71 o 
  -1   1   3     5358.14     5295.97     61.59 o 
   1   1   3      604.86      575.43     23.58 o 
   3   1   3     3895.56     4023.33     80.39 o 
   5   1   3    18155.32    20054.44    437.86 o 
   7   1   3        6.24       37.22     20.72 o 
   9   1   3      745.56      740.90     52.38 o 
  11   1   3     1037.78      953.60     63.13 o 
  13   1   3        7.12      227.58    133.27 o 
  15   1   3      311.21      286.54     43.83 o 
 -16   2   3     2066.70     2463.30    129.73 o 
 -14   2   3     2056.12     1903.14     61.15 o 
 -12   2   3     5092.27     6615.99    488.79 o 
 -10   2   3     3849.15     3759.21     60.86 o 
  -8   2   3       39.76       50.71      7.62 o 
  -6   2   3      494.42      687.20     20.57 o 
  -4   2   3     8267.86     8542.84    138.01 o 
  -2   2   3     6898.37     7041.20     79.30 o 
   0   2   3      572.97      703.89     46.18 o 
   2   2   3        0.44       15.28     24.81 o 
   4   2   3        0.84       16.55      5.58 o 
   6   2   3        0.23        8.35     25.55 o 
   8   2   3     1333.06     1197.94     53.76 o 
  10   2   3     1812.24     1504.10    118.08 o 
  12   2   3      176.84      150.49     32.34 o 
  14   2   3       68.77       -7.04     22.27 o 
 -17   3   3       31.08       33.21      8.01 o 
 -15   3   3       35.95       26.50      5.09 o 
 -13   3   3      860.51      797.96     49.63 o 
 -11   3   3      132.92       83.57      9.20 o 
  -9   3   3     1380.58     1309.97     29.08 o 
  -7   3   3       36.79       51.16      6.05 o 
  -5   3   3     1035.84     1034.74     20.07 o 
  -3   3   3      278.64      300.63     35.07 o 
  -1   3   3       78.45       73.79     10.07 o 
   1   3   3     1826.05     2090.01     59.82 o 
   3   3   3     2522.71     2601.93     46.15 o 
   5   3   3      993.68     1043.97     38.56 o 
   7   3   3     1145.20     1265.60     64.16 o 
   9   3   3     1079.85     1093.91     71.24 o 
  11   3   3       76.53       30.18     17.17 o 
  13   3   3      342.01      329.98     50.48 o 
  15   3   3      801.26      780.38     64.29 o 
 -16   4   3      556.74      590.49     38.25 o 
 -14   4   3      451.63      447.41     47.17 o 
 -12   4   3     1059.56     1131.05     76.98 o 
 -10   4   3        0.42       22.16      7.38 o 
  -8   4   3      253.40      276.06     15.37 o 
  -6   4   3     1963.88     2182.06     35.03 o 
  -4   4   3     3664.36     3907.64    178.27 o 
  -2   4   3      858.37      768.73     39.15 o 
   0   4   3     1233.16     1150.83     18.21 o 
   2   4   3     8857.87     9673.47    125.88 o 
   4   4   3     5110.51     5232.35     77.59 o 
   6   4   3       22.77        8.17      7.55 o 
   8   4   3       25.66       38.17     16.53 o 
  10   4   3     1184.22     1144.05    144.34 o 
  12   4   3      119.39       93.68     23.08 o 
  14   4   3      327.47      466.09    130.80 o 
 -15   5   3     1134.74     1086.26     65.19 o 
 -13   5   3     1587.44     1410.30     48.79 o 
 -11   5   3       87.71       95.43     10.82 o 
  -9   5   3     4171.94     4043.00     65.11 o 
  -7   5   3     1071.74      967.20     34.33 o 
  -5   5   3     3378.25     3320.80     40.89 o 
  -3   5   3     4337.32     4442.42     58.31 o 
  -1   5   3      489.90      586.85     72.41 o 
   1   5   3      256.29      305.95     18.85 o 
   3   5   3       44.48       35.51     20.43 o 
   5   5   3     2050.50     2050.35     39.21 o 
   7   5   3      548.23      575.94     36.60 o 
   9   5   3      377.98      399.04     27.96 o 
  11   5   3      182.68      113.85     22.85 o 
  13   5   3      651.23      569.78     47.42 o 
  15   5   3      103.60      157.47     50.03 o 
 -16   6   3      505.79      595.11     40.15 o 
 -14   6   3      125.88      116.04     22.06 o 
 -12   6   3       28.14       36.37      8.87 o 
 -10   6   3     7373.14     7151.60     95.26 o 
  -8   6   3      770.62      700.08     41.82 o 
  -6   6   3      144.51      111.66      8.36 o 
  -4   6   3      816.26      820.34     14.56 o 
  -2   6   3      175.16      170.10     15.38 o 
   0   6   3       18.04       24.89      5.42 o 
   2   6   3     1520.75     1635.79     53.04 o 
   4   6   3     1313.70     1491.03    115.15 o 
   6   6   3       85.75       58.15     13.35 o 
   8   6   3        1.83        5.21     14.09 o 
  10   6   3      367.58      283.12     87.57 o 
  12   6   3       18.45       19.61     25.44 o 
  14   6   3      388.38      392.09     29.92 o 
 -15   7   3        7.89       40.69     15.34 o 
 -13   7   3       37.33       52.77     14.19 o 
 -11   7   3     1461.82     1224.82     59.61 o 
  -9   7   3      484.22      506.11     29.64 o 
  -7   7   3      245.58      225.38     11.59 o 
  -5   7   3     2436.65     2455.86     38.60 o 
  -3   7   3     2134.05     2412.88     36.83 o 
  -1   7   3     1725.77     1855.14     28.64 o 
   1   7   3      404.23      443.13     28.74 o 
   3   7   3      149.88      172.02     14.10 o 
   5   7   3     1434.18     1427.46     75.98 o 
   7   7   3       14.35       28.65     13.13 o 
   9   7   3      734.70      639.30     38.52 o 
  11   7   3      179.26      150.86     61.18 o 
  13   7   3      242.46      237.23     27.28 o 
  15   7   3        9.25       64.09     23.80 o 
 -16   8   3       15.44       32.54      7.21 o 
 -14   8   3        4.65       23.18      4.50 o 
 -12   8   3      789.17      786.14     40.87 o 
 -10   8   3      327.46      324.83     18.34 o 
  -8   8   3     8999.82     8652.42    106.37 o 
  -6   8   3      857.11      813.28     32.14 o 
  -4   8   3     2736.71     3183.81     53.86 o 
  -2   8   3     1030.28     1035.27     28.25 o 
   0   8   3      856.94      933.79     21.18 o 
   2   8   3      183.68      174.38     13.74 o 
   4   8   3        0.07       26.30      6.24 o 
   6   8   3      555.25      593.95     29.24 o 
   8   8   3       19.89       56.45     11.86 o 
  10   8   3       55.10       57.97     13.86 o 
  12   8   3        5.75       32.80     25.77 o 
  14   8   3        8.89       12.96     14.59 o 
 -15   9   3      279.15      299.82     22.85 o 
 -13   9   3      244.33      215.52     21.17 o 
 -11   9   3      198.49      110.84     52.42 o 
  -9   9   3     5912.82     5971.20    257.95 o 
  -7   9   3     2032.83     1862.47     43.73 o 
  -5   9   3     1233.50     1101.33     41.29 o 
  -3   9   3      118.46      142.27     13.28 o 
  -1   9   3      466.02      417.34     26.43 o 
   1   9   3      717.37      724.65     41.04 o 
   3   9   3     3325.77     2988.07    117.51 o 
   5   9   3      436.19      399.02     35.83 o 
   7   9   3      966.58     1070.79     56.35 o 
   9   9   3      282.11      248.75     18.28 o 
  11   9   3      106.06      131.95     15.20 o 
  13   9   3       17.87        9.61     10.11 o 
  15   9   3      386.00      340.09     27.34 o 
 -16  10   3       17.60       28.97      6.56 o 
 -14  10   3       25.21       32.53      9.56 o 
 -12  10   3      225.00      173.37     20.48 o 
 -10  10   3      225.45      220.02     22.48 o 
  -8  10   3     1769.64     1920.40    118.59 o 
  -6  10   3      859.08      897.28     51.10 o 
  -4  10   3      117.77      135.80      9.73 o 
  -2  10   3     2445.21     2655.14     45.78 o 
   0  10   3     5025.08     5618.94     99.48 o 
   2  10   3      210.80      206.89     53.58 o 
   4  10   3      525.14      499.73     69.39 o 
   6  10   3      398.72      393.49     59.91 o 
   8  10   3      282.28      344.11     23.03 o 
  10  10   3       99.24      104.92      8.68 o 
  12  10   3       48.30       42.59     15.39 o 
  14  10   3       11.40       22.49      8.17 o 
 -15  11   3       25.58       32.77      6.83 o 
 -13  11   3      407.31      314.41     29.36 o 
 -11  11   3     2736.87     2523.51     61.52 o 
  -9  11   3     1514.64     1438.33     38.81 o 
  -7  11   3     3589.86     3996.26    220.84 o 
  -5  11   3       73.26       94.53      7.42 o 
  -3  11   3      329.71      309.49     21.85 o 
  -1  11   3      996.16     1076.80     25.32 o 
   1  11   3      130.05      163.20     14.96 o 
   3  11   3     2030.21     1879.77     92.04 o 
   5  11   3     3391.28     3153.67    223.05 o 
   7  11   3       49.12       51.86     18.07 o 
   9  11   3       62.20       62.59     14.29 o 
  11  11   3      152.64      129.36     20.24 o 
  13  11   3      174.96      153.75     21.19 o 
 -14  12   3        0.07        7.59     13.99 o 
 -12  12   3      495.70      472.62     30.70 o 
 -10  12   3     1667.30     1541.15     60.87 o 
  -8  12   3      702.08     1476.15    198.53 o 
  -6  12   3     9280.09     8950.58    142.97 o 
  -4  12   3       10.51       27.81      4.57 o 
  -2  12   3     6222.69     6574.13     88.48 o 
   0  12   3      241.81      256.79     11.98 o 
   2  12   3       12.29        0.09      3.94 o 
   4  12   3     4978.53     5002.59    167.13 o 
   6  12   3      106.65       84.48     10.37 o 
   8  12   3       55.85       38.26      9.00 o 
  10  12   3       96.92      100.12     12.23 o 
  12  12   3      152.81      155.33     12.36 o 
  14  12   3      822.49      805.86     67.39 o 
 -15  13   3      194.42      218.62     29.16 o 
 -13  13   3        0.37       12.38      5.83 o 
 -11  13   3        4.22       12.47      4.07 o 
  -9  13   3     2681.15     2419.05     94.22 o 
  -7  13   3        1.99       81.74     13.04 o 
  -5  13   3     1793.16     1765.82     43.14 o 
  -3  13   3       74.92       51.27      9.28 o 
  -1  13   3        4.39       13.46      2.03 o 
   1  13   3      697.39      761.81     38.82 o 
   3  13   3      406.59      413.74     29.59 o 
   5  13   3      866.05      866.36     46.54 o 
   7  13   3      277.74      283.43     33.89 o 
   9  13   3      167.84      153.50     14.93 o 
  11  13   3       27.73       23.99      6.32 o 
  13  13   3       74.64       62.09     18.21 o 
 -14  14   3      111.43      118.51     24.13 o 
 -12  14   3        2.10       13.16      5.83 o 
 -10  14   3       89.74      119.37      9.15 o 
  -4  14   3     1792.83     1673.59     67.31 o 
  -2  14   3      103.30      121.30     13.96 o 
   0  14   3      463.55      486.56     23.72 o 
   2  14   3      230.76      246.01     21.11 o 
   4  14   3      829.44      857.88     65.62 o 
   6  14   3      135.47      111.29     10.65 o 
   8  14   3      205.26      178.83     15.08 o 
  10  14   3      755.19      660.17     35.75 o 
  12  14   3      479.21      434.85     22.00 o 
 -13  15   3      724.95      750.70     40.13 o 
 -11  15   3      974.87      902.34     50.96 o 
  -9  15   3      671.90      612.06     58.82 o 
  -7  15   3      879.62      912.26    113.54 o 
  -5  15   3        4.69       17.39      8.59 o 
  -3  15   3      749.25      728.89     36.02 o 
  -1  15   3      340.12      270.43     27.87 o 
   1  15   3      166.18      170.33     18.32 o 
   3  15   3      178.24      161.74     11.74 o 
   5  15   3     1117.20     1148.39     55.86 o 
   7  15   3      213.71      205.65     27.65 o 
   9  15   3       50.73       52.48      8.20 o 
  11  15   3      574.76      516.35     48.92 o 
  13  15   3      149.38      116.62     20.28 o 
 -14  16   3       94.27       71.59     11.87 o 
 -12  16   3      516.29      501.54     40.41 o 
 -10  16   3      188.15      190.05     13.66 o 
  -8  16   3      543.70      476.62     61.41 o 
  -6  16   3      404.94      499.33    108.56 o 
  -4  16   3      459.75      542.13     48.09 o 
  -2  16   3      100.32      116.82     12.68 o 
   0  16   3      372.58      333.31     40.04 o 
   2  16   3       67.22       57.42      8.33 o 
   4  16   3      168.41      153.10     12.18 o 
   6  16   3       63.65       69.17     10.73 o 
   8  16   3      430.11      432.12     44.01 o 
  10  16   3      110.04      100.89     13.10 o 
  12  16   3       51.06       56.81     10.80 o 
 -13  17   3       27.54       32.54     14.63 o 
 -11  17   3      146.99      132.81     14.22 o 
  -9  17   3      105.07       82.67     19.69 o 
  -7  17   3        9.50        2.43      6.79 o 
  -5  17   3     1530.40     1300.88    126.84 o 
  -3  17   3      712.40      725.93     52.49 o 
  -1  17   3        9.72        7.46      4.51 o 
   1  17   3      176.10      177.42     15.14 o 
   3  17   3      797.54      804.42    119.44 o 
   5  17   3      344.48      365.77     35.95 o 
   7  17   3      320.74      293.58     25.31 o 
   9  17   3      103.23       88.56     26.43 o 
  11  17   3       87.30      106.62     12.09 o 
 -12  18   3      871.23      855.73     49.69 o 
 -10  18   3      116.41      155.01     15.41 o 
  -8  18   3      179.26      181.71     15.36 o 
  -6  18   3     2918.26     2891.45    157.38 o 
  -4  18   3      560.51      445.93     53.56 o 
  -2  18   3     2220.55     1945.70     74.10 o 
   0  18   3     2789.94     2732.69     59.15 o 
   2  18   3       72.33       63.06     12.13 o 
   4  18   3        6.29       14.15     12.43 o 
   6  18   3      237.80      225.55     57.68 o 
   8  18   3      117.21      111.71     13.63 o 
  10  18   3      433.49      426.98     28.27 o 
  12  18   3      396.67      425.90     28.71 o 
 -13  19   3      257.41      242.35     25.15 o 
 -11  19   3       85.85       75.23     10.43 o 
  -9  19   3        3.36       24.49     10.89 o 
  -7  19   3       65.33       42.01     17.02 o 
  -5  19   3      254.57      192.34     52.49 o 
  -3  19   3     1660.05     1615.41    136.33 o 
  -1  19   3     1363.97     1249.98     77.28 o 
   1  19   3      278.13      333.81     26.47 o 
   3  19   3     1746.64     1716.18     86.61 o 
   5  19   3      193.52      197.83     14.19 o 
   7  19   3       96.65       81.80     13.41 o 
   9  19   3      224.70      171.65     26.65 o 
  11  19   3      217.21      171.64     16.76 o 
 -12  20   3        7.37       15.49      5.63 o 
 -10  20   3        0.23       23.03      7.37 o 
  -8  20   3       37.11       30.72     11.38 o 
  -6  20   3      119.08      119.49     12.58 o 
  -4  20   3       35.60       33.82      9.51 o 
  -2  20   3      743.16      630.46     66.56 o 
   0  20   3        3.94        7.27      3.80 o 
   2  20   3     1122.76     1609.02    132.43 o 
   4  20   3      138.66      125.52     30.45 o 
   6  20   3      851.16      835.48     51.88 o 
   8  20   3      583.66      532.40     39.37 o 
  10  20   3        5.02        6.48      6.53 o 
 -11  21   3      166.85      169.03     18.23 o 
  -9  21   3        0.67       22.20      5.53 o 
  -7  21   3       75.19       63.77     15.89 o 
  -5  21   3      319.11      379.20     28.68 o 
  -3  21   3     2221.54     1955.85     57.34 o 
  -1  21   3     1391.09     1451.67     70.92 o 
   1  21   3     1406.28     1273.18    181.00 o 
   3  21   3        5.83       34.99     27.63 o 
   5  21   3      101.77      102.99     24.23 o 
   7  21   3      592.33      651.83     41.88 o 
   9  21   3       64.76       39.65      7.04 o 
  11  21   3      484.97      405.71     29.99 o 
 -10  22   3      252.59      204.04     20.30 o 
  -8  22   3       67.34       72.93      8.57 o 
  -6  22   3      913.27     1041.54    203.71 o 
  -4  22   3       17.55       65.21      8.78 o 
  -2  22   3     1082.15      819.52     84.87 o 
   0  22   3     2746.04     2690.95     80.45 o 
   4  22   3        0.09       30.21      9.29 o 
   6  22   3       16.09       10.44      7.15 o 
   8  22   3      215.16      168.41     24.34 o 
  10  22   3      514.39      449.32     31.96 o 
 -11  23   3      108.11      135.51     27.85 o 
  -9  23   3       35.86       36.44      6.18 o 
  -7  23   3       20.81       37.88     22.04 o 
  -5  23   3        3.37       34.99     14.96 o 
  -3  23   3      560.28      607.56     36.03 o 
  -1  23   3      313.43      276.69     21.61 o 
   1  23   3        0.78       -1.58      3.98 o 
   3  23   3      141.48      146.82     33.40 o 
   5  23   3       13.09       19.32      7.87 o 
   7  23   3        0.22        8.57      4.84 o 
   9  23   3       11.31       31.57     11.91 o 
 -10  24   3        6.01        8.38      9.87 o 
  -8  24   3       87.25       83.18     13.35 o 
  -6  24   3       87.81       97.88     16.29 o 
  -4  24   3      358.50      409.12     38.97 o 
  -2  24   3      779.57      797.86     40.72 o 
   0  24   3       80.16       69.70     15.78 o 
   2  24   3       46.79       44.69     15.81 o 
   4  24   3       43.86       34.82      8.17 o 
   6  24   3      118.13       72.77     10.32 o 
   8  24   3       23.70       31.89     14.12 o 
  -9  25   3      445.88      434.65     35.43 o 
  -7  25   3      523.83      665.31     45.52 o 
  -5  25   3       50.99       56.16     14.25 o 
  -3  25   3      373.56      336.58     22.37 o 
  -1  25   3       80.08       72.71      9.31 o 
   1  25   3      778.62      537.26    128.85 o 
   3  25   3      565.49      565.41     57.44 o 
   5  25   3       53.58       59.65     12.12 o 
   7  25   3      105.88       85.78     11.14 o 
  -8  26   3       15.41        9.80      8.83 o 
  -6  26   3      226.70      248.10     27.28 o 
  -4  26   3      498.20      446.61     37.05 o 
  -2  26   3       36.11       67.03      9.18 o 
   0  26   3       13.50       33.22     13.68 o 
   2  26   3      333.06      308.66     39.95 o 
   4  26   3      107.58      112.59     12.97 o 
   6  26   3       11.47       19.95     11.30 o 
  -7  27   3      351.42      374.46     37.99 o 
  -5  27   3        0.30       43.08     10.65 o 
  -3  27   3       21.49       40.43      6.53 o 
  -1  27   3      149.20      184.09     23.02 o 
   1  27   3        5.40       33.61      6.09 o 
   3  27   3      191.85      163.38     21.04 o 
   5  27   3       44.16       37.72      9.01 o 
  -6  28   3        5.90       20.76     18.27 o 
  -4  28   3      152.95      162.99     27.58 o 
  -2  28   3       12.52       25.91     14.48 o 
   0  28   3        1.91       23.68      9.60 o 
   2  28   3      160.88      180.48     23.01 o 
   4  28   3      335.64      302.33     41.78 o 
  -3  29   3        3.81       29.89     10.81 o 
  -1  29   3      158.42      172.92     23.82 o 
   1  29   3      275.12      310.67     44.68 o 
   3  29   3      394.91      377.05     70.16 o 
 -16   0   4     8623.67     9222.61    446.19 o 
 -14   0   4     7504.48     7414.71    297.48 o 
 -12   0   4     9818.33    10167.07    416.93 o 
 -10   0   4     6966.63     6778.15    148.75 o 
  -8   0   4     6301.13     6483.55    105.98 o 
  -6   0   4    39120.80    41995.93    348.23 o 
  -4   0   4    22350.19    21706.01    271.11 o 
  -2   0   4   118001.10   142694.81   7645.74 o 
   0   0   4    52291.13    53050.72   2603.68 o 
   2   0   4     3157.61     3293.64    153.38 o 
   4   0   4    39715.12    43181.88    394.77 o 
   6   0   4     6347.54     6235.62    182.00 o 
   8   0   4     6661.39     6797.95    219.17 o 
  10   0   4     6455.60     6551.36    209.69 o 
  12   0   4     2369.00     2302.54    130.35 o 
  14   0   4     2806.52     3136.15    173.72 o 
 -15   1   4      644.39      671.36     34.56 o 
 -13   1   4     2473.54     2343.88     88.50 o 
 -11   1   4     3939.54     3979.94    104.06 o 
  -9   1   4     6667.85     6598.06    121.44 o 
  -7   1   4     5519.00     5625.65    140.69 o 
  -5   1   4     2273.09     2108.93     47.04 o 
  -3   1   4     4397.54     4338.05     46.07 o 
  -1   1   4    12836.42    12809.10    208.61 o 
   1   1   4     5838.11     9172.09    211.71 o 
   3   1   4    31836.88    34040.23    171.20 o 
   5   1   4    14682.35    15153.09    206.65 o 
   7   1   4     3141.40     3080.94    161.06 o 
   9   1   4     2981.05     2742.67    108.99 o 
  11   1   4     1132.89     1093.02     68.77 o 
  13   1   4      789.38      769.63     40.24 o 
 -16   2   4     2429.39     2680.13    106.89 o 
 -14   2   4     1919.54     1846.42     60.33 o 
 -12   2   4     1699.38     1767.60     91.85 o 
 -10   2   4    13015.26    13702.77    425.52 o 
  -8   2   4     8682.32     8766.82    139.51 o 
  -6   2   4     5373.87     5718.48    118.99 o 
  -4   2   4     3088.34     2992.31     88.32 o 
  -2   2   4    14608.17    14744.99    141.44 o 
   2   2   4      457.10      256.82     45.92 o 
   4   2   4    11749.83    12042.50    157.84 o 
   6   2   4    11434.94    11300.73    107.71 o 
   8   2   4     4447.69     4301.06    104.66 o 
  10   2   4     2141.70     2073.84     71.67 o 
  12   2   4     1889.76     1837.07    117.08 o 
  14   2   4     2781.67     3085.16    120.31 o 
 -15   3   4     5681.22     5857.55    152.88 o 
 -13   3   4     5587.25     6183.52    199.85 o 
 -11   3   4     8531.14     9002.64    217.63 o 
  -9   3   4    17699.09    18671.61    271.52 o 
  -7   3   4    18867.01    20136.56    189.30 o 
  -5   3   4    22230.23    24262.27    211.48 o 
  -3   3   4    39242.86    39236.12    864.95 o 
  -1   3   4    25168.78    25424.03    180.41 o 
   1   3   4    23976.88    24441.76    316.33 o 
   3   3   4      657.86      873.76     51.64 o 
   5   3   4     7162.36     6879.64    250.71 o 
   7   3   4    12866.60    12978.11    196.72 o 
   9   3   4     5077.78     4928.02    169.07 o 
  11   3   4     4802.30     4897.50    135.26 o 
  13   3   4     2559.20     2681.79    164.99 o 
 -16   4   4     2007.00     2268.01     90.78 o 
 -14   4   4      735.10      698.01     47.44 o 
 -12   4   4       38.95       23.22      5.23 o 
 -10   4   4     3054.67     3006.32    123.81 o 
  -8   4   4     6919.42     6965.14    127.09 o 
  -6   4   4     2142.50     2085.65     56.05 o 
  -4   4   4       62.15       76.95      9.93 o 
  -2   4   4      285.14      248.03     46.48 o 
   0   4   4     5209.14     5077.02     67.02 o 
   2   4   4     1519.81     1349.53     47.31 o 
   4   4   4     3033.52     2928.04     83.58 o 
   6   4   4     2264.04     2054.92     50.38 o 
   8   4   4     3225.57     3145.77     63.30 o 
  10   4   4     1161.96     1147.83     88.20 o 
  12   4   4      783.17      733.70     71.55 o 
  14   4   4     2202.22     2387.90    117.61 o 
 -15   5   4     2670.22     2620.58     58.92 o 
 -13   5   4      685.30      807.21     40.22 o 
 -11   5   4     1658.40     1549.84     56.44 o 
  -9   5   4     4677.41     4567.95    149.18 o 
  -7   5   4    11942.72    11947.04    209.81 o 
  -5   5   4     2790.23     2502.75     59.37 o 
  -3   5   4     4180.62     4137.14     78.23 o 
  -1   5   4    15495.56    15946.34     89.86 o 
   1   5   4    14189.43    14703.41     76.96 o 
   3   5   4      217.08      139.00     28.14 o 
   5   5   4     6866.76     6775.51    160.75 o 
   7   5   4     4800.39     4611.96     98.19 o 
   9   5   4      809.94      762.89     72.94 o 
  11   5   4      905.77      940.03     63.22 o 
  13   5   4     1712.69     1761.92     86.88 o 
 -16   6   4     4364.76     4611.63    117.71 o 
 -14   6   4     1930.92     1949.95     73.14 o 
 -12   6   4     3921.55     3980.98     81.02 o 
 -10   6   4    13623.84    13563.07    129.54 o 
  -8   6   4     7126.75     6978.72    118.24 o 
  -6   6   4    15281.31    14899.05    220.94 o 
  -4   6   4     8939.15     8680.14    138.16 o 
  -2   6   4    18444.07    19260.29     95.92 o 
   0   6   4    28891.74    30204.88    162.78 o 
   2   6   4     7593.28     7487.68    120.24 o 
   4   6   4     6919.61     7391.83    307.62 o 
   6   6   4     7032.07     6655.88    106.34 o 
   8   6   4     5264.79     5154.52    107.03 o 
  10   6   4      674.47      690.98     41.81 o 
  12   6   4      396.42      467.33     44.36 o 
  14   6   4     1811.02     1735.02     96.72 o 
 -15   7   4     2978.74     3028.91     89.09 o 
 -13   7   4      386.27      412.52     31.47 o 
 -11   7   4      960.71     1088.27    169.58 o 
  -9   7   4     2654.55     2505.96     54.06 o 
  -7   7   4      450.76      478.13     30.11 o 
  -5   7   4      405.73      322.87     27.18 o 
  -3   7   4     4061.60     4057.75     59.66 o 
  -1   7   4     9762.86    10237.17    142.39 o 
   1   7   4      872.17      864.97     70.69 o 
   3   7   4      143.53      152.42     15.12 o 
   5   7   4     4321.31     4375.77    127.25 o 
   7   7   4     7479.31     7410.86    142.16 o 
   9   7   4      577.42      604.53     46.35 o 
  11   7   4     1908.40     1929.58    175.18 o 
  13   7   4      862.82      875.85     39.94 o 
 -16   8   4     2253.27     2200.80    109.62 o 
 -14   8   4     2900.14     2827.10    116.67 o 
 -12   8   4     5980.85     5673.77    137.99 o 
 -10   8   4    12494.57    12463.33    361.33 o 
  -8   8   4     6265.73     6096.28     96.17 o 
  -6   8   4    13141.05    12962.42    123.78 o 
  -4   8   4     9473.51    10155.19     76.16 o 
  -2   8   4     6091.70     5717.06     69.47 o 
   0   8   4    14991.31    15422.74     84.84 o 
   2   8   4    11401.59    11895.78    139.42 o 
   4   8   4    10174.41    13061.69    125.95 o 
   6   8   4     9888.15    10145.17    190.19 o 
   8   8   4     2951.62     2750.56     91.73 o 
  10   8   4     1502.18     1524.66     73.15 o 
  12   8   4     3204.86     3121.30    107.04 o 
  14   8   4     1256.38     1301.39     79.85 o 
 -15   9   4     2981.26     2960.28    107.77 o 
 -13   9   4     4523.14     4372.54     99.61 o 
 -11   9   4     4603.94     4468.80     83.45 o 
  -9   9   4    21886.10    22537.30    401.88 o 
  -7   9   4    14176.57    14389.03    130.57 o 
  -5   9   4     9526.22     9830.34    220.23 o 
  -3   9   4    19181.86    19402.46    239.88 o 
  -1   9   4    13761.13    13468.70    263.51 o 
   1   9   4     9677.99     9739.47    221.09 o 
   5   9   4    14601.83    18593.38    215.78 o 
   7   9   4     5684.82     5585.73    106.69 o 
   9   9   4     1187.22     1163.91     59.78 o 
  11   9   4     3455.93     3678.42     96.02 o 
  13   9   4     2508.57     2695.65    137.23 o 
 -14  10   4     2373.70     2254.64     59.13 o 
 -12  10   4     1902.60     1605.86    133.40 o 
 -10  10   4       24.05       36.17      4.73 o 
  -8  10   4     1165.68     1104.97     45.54 o 
  -6  10   4      579.53      544.40     49.30 o 
  -4  10   4     8721.21     8828.05    147.31 o 
  -2  10   4    22637.15    23480.96    409.84 o 
   0  10   4     5404.47     5264.15     90.43 o 
   2  10   4     1759.84     1723.50     45.44 o 
   4  10   4     1721.44     1552.32    226.99 o 
   6  10   4     4584.29     4910.20    210.40 o 
   8  10   4     5544.47     5473.45    107.03 o 
  10  10   4     3318.42     3237.80     92.34 o 
  12  10   4     2200.34     2308.62     65.84 o 
 -15  11   4     1358.20     1335.15     83.79 o 
 -13  11   4     2947.13     2982.91     88.22 o 
 -11  11   4     6957.81     6823.35    111.72 o 
  -9  11   4    16763.70    16726.13    158.02 o 
  -7  11   4    21653.14    22215.50    310.01 o 
  -5  11   4     6418.62     6218.47    161.24 o 
  -3  11   4    21438.17    22480.92    212.72 o 
  -1  11   4    17833.86    18113.87    457.63 o 
   1  11   4    17003.52    17459.86    452.24 o 
   3  11   4     8304.01    10823.08    144.30 o 
   5  11   4    13226.70    14715.29    722.31 o 
   7  11   4     7095.76     6980.31     86.18 o 
   9  11   4     2434.70     2546.30     76.08 o 
  11  11   4     1435.65     1452.03     61.47 o 
  13  11   4     2947.31     2950.68    109.12 o 
 -14  12   4     2720.78     2712.04     67.07 o 
 -12  12   4     2102.70     2011.11     64.69 o 
 -10  12   4     6323.49     6037.81     94.75 o 
  -8  12   4    22354.53    22900.07    345.09 o 
  -6  12   4     5885.81     5929.27    133.86 o 
  -4  12   4     6978.64     6915.44    180.28 o 
  -2  12   4    16195.21    17248.88    177.92 o 
   0  12   4     8107.89     8093.90    218.22 o 
   2  12   4     6395.18     6300.16    269.13 o 
   4  12   4     5436.79     5688.18    984.45 o 
   6  12   4     6778.29     6852.58    127.93 o 
   8  12   4     5352.42     5279.90    122.28 o 
  10  12   4     2104.33     2062.29     59.05 o 
  12  12   4     1804.54     1721.86     71.51 o 
 -13  13   4     1803.77     1924.68     46.48 o 
 -11  13   4      724.70      724.90     38.35 o 
  -9  13   4      256.90      247.46     13.79 o 
  -7  13   4     4262.26     4101.90    180.45 o 
  -5  13   4      780.83      705.53     65.21 o 
  -3  13   4     1912.40     1872.50     51.26 o 
  -1  13   4     5526.41     5457.82    115.74 o 
   1  13   4     1238.80     1291.06     60.70 o 
   3  13   4       48.45       42.45      7.46 o 
   5  13   4     1259.80     1145.41    159.67 o 
   7  13   4     3825.99     3818.96     65.12 o 
   9  13   4     4575.83     4605.82    132.51 o 
  11  13   4     1168.59     1039.16     39.19 o 
  13  13   4     1502.08     1462.03     69.32 o 
 -14  14   4     2927.12     3024.90    103.35 o 
 -12  14   4     2952.55     2703.66     75.69 o 
 -10  14   4     5228.02     5322.43    100.85 o 
  -8  14   4    19730.31    20216.38    189.77 o 
  -6  14   4     6996.92     6919.08    184.65 o 
  -4  14   4     2415.50     2281.49     61.09 o 
  -2  14   4    14625.16    14758.34    363.14 o 
   0  14   4     8387.22     8199.59     97.34 o 
   2  14   4     7799.96     7973.49    123.19 o 
   4  14   4     7903.01     8196.78    168.94 o 
   6  14   4     4877.07     4649.21    180.59 o 
   8  14   4     2623.30     2552.67     81.94 o 
  10  14   4      657.81      635.39     34.58 o 
  12  14   4     1374.65     1325.08     52.39 o 
 -13  15   4     2125.85     2210.26     68.29 o 
 -11  15   4     1371.55     1383.02     64.38 o 
  -9  15   4     2796.43     2666.27     77.45 o 
  -5  15   4     1261.33     1013.04    140.61 o 
  -3  15   4     4081.60     3884.94     71.86 o 
  -1  15   4     9283.18     9670.33     97.78 o 
   1  15   4     3684.88     3732.79     63.58 o 
   3  15   4     5761.40     5972.22    159.94 o 
   5  15   4     1686.38     1623.55     90.74 o 
   7  15   4     4583.91     4654.25    104.78 o 
   9  15   4      806.76      806.72     42.00 o 
  11  15   4       86.67       96.34     13.80 o 
 -12  16   4      324.31      321.83     17.88 o 
 -10  16   4     1049.97     1012.43     50.67 o 
  -8  16   4      788.61      968.19     76.24 o 
  -6  16   4      180.42      157.21     19.01 o 
  -4  16   4     1984.96     1895.12     77.13 o 
  -2  16   4     2898.15     2749.96    103.47 o 
   0  16   4     2687.16     2665.13     55.71 o 
   2  16   4     2602.13     2735.05     70.81 o 
   4  16   4      337.69      329.77     35.04 o 
   6  16   4     8304.24     8333.89    247.59 o 
   8  16   4      313.69      287.00     21.07 o 
  10  16   4       22.77       37.67      6.44 o 
  12  16   4     1682.21     1653.42     57.25 o 
 -13  17   4     2128.84     2141.74     90.60 o 
 -11  17   4     3290.55     3093.94     85.15 o 
  -9  17   4     9749.31     9872.50    181.70 o 
  -7  17   4     2839.40     2911.03     76.29 o 
  -5  17   4    13240.00    13555.67    237.39 o 
  -3  17   4    14290.96    14446.23    313.64 o 
  -1  17   4     5736.71     5674.30     97.44 o 
   1  17   4     9036.23     9263.50     91.58 o 
   3  17   4     4782.16     4738.02    117.27 o 
   5  17   4     2412.54     2398.51    107.77 o 
   7  17   4     4567.71     4679.45    194.50 o 
   9  17   4      701.10      741.87     41.29 o 
  11  17   4     2827.83     2952.71    100.42 o 
 -12  18   4     1560.64     1583.15     62.15 o 
 -10  18   4     2834.34     2686.84     57.92 o 
  -8  18   4     5823.53     5551.02    121.70 o 
  -6  18   4     1888.54     1746.69    111.40 o 
  -4  18   4     4835.43     4749.71    107.35 o 
  -2  18   4     1203.59     1328.27     66.64 o 
   0  18   4     1288.21     1251.96     51.32 o 
   2  18   4     3514.61     3595.42     80.71 o 
   4  18   4     1014.48     1008.05     68.39 o 
   6  18   4     5455.72     5323.85    156.66 o 
   8  18   4      819.75      759.77     50.70 o 
  10  18   4     1053.26      983.26     45.56 o 
 -11  19   4     3829.61     4038.60    121.63 o 
  -9  19   4     3164.23     2976.12     97.74 o 
  -7  19   4     5319.54     4991.71    111.69 o 
  -5  19   4     1630.85     1548.48     81.52 o 
  -3  19   4     2329.01     2244.63     99.74 o 
  -1  19   4     2760.74     2822.24    120.18 o 
   1  19   4     1499.92     1569.69     77.35 o 
   3  19   4     1428.33     1455.53     59.58 o 
   5  19   4     4198.78     4253.04    123.96 o 
   7  19   4     2219.18     2395.84    116.18 o 
   9  19   4     2205.88     2190.79    122.89 o 
 -12  20   4     4403.01     4524.39    163.59 o 
 -10  20   4     3331.70     3305.80     78.32 o 
  -8  20   4     7807.22     7511.89    189.56 o 
  -6  20   4     5623.29     5571.43    120.16 o 
  -4  20   4    12317.96    12195.36    386.92 o 
  -2  20   4    21080.84    22885.88    468.72 o 
   0  20   4     9662.75     9625.62    352.58 o 
   2  20   4     4073.11     4043.39     94.60 o 
   4  20   4     2113.48     2034.54     89.59 o 
   6  20   4     3925.14     4226.30    238.88 o 
   8  20   4     6314.02     7013.56    148.45 o 
  10  20   4     2675.81     2635.80     99.03 o 
 -11  21   4     1134.24     1147.57     57.34 o 
  -9  21   4     2337.27     2292.33     66.80 o 
  -7  21   4     3593.62     3321.36     92.41 o 
  -5  21   4      683.43      595.57     69.33 o 
  -3  21   4      682.72      844.87     51.40 o 
  -1  21   4     6399.27     6916.65    125.08 o 
   1  21   4     4683.57     4605.64    115.28 o 
   3  21   4     2891.84     2699.05    144.20 o 
   5  21   4     4877.51     4842.19    260.75 o 
   7  21   4     2552.23     2840.81    748.29 o 
   9  21   4      580.39      878.34    253.15 o 
 -10  22   4     1368.19     1645.22    220.74 o 
  -8  22   4     4435.74     4544.80    153.94 o 
  -6  22   4     1665.83     1504.45     85.63 o 
  -4  22   4     2340.69     2250.14     85.72 o 
  -2  22   4     2264.92     2296.65     80.15 o 
   0  22   4     3978.56     4000.53    185.60 o 
   2  22   4     6884.49     7095.08    151.43 o 
   4  22   4     2233.93     2131.20     99.82 o 
   6  22   4     3004.09     3056.54    103.48 o 
   8  22   4     1651.34     1543.43     88.25 o 
  -9  23   4     5205.14     5600.33    176.44 o 
  -7  23   4     3966.34     3650.88    105.88 o 
  -5  23   4     3621.79     3353.15     95.17 o 
  -3  23   4     6475.21     6914.24    151.28 o 
  -1  23   4    11347.76    11857.40    255.03 o 
   1  23   4     2194.41     1982.05    168.76 o 
   3  23   4     3018.64     3171.52    186.30 o 
   5  23   4     2417.49     2189.88     84.29 o 
   7  23   4     3691.42     3811.81    127.52 o 
  -8  24   4     1780.12     1614.83    156.86 o 
  -6  24   4      398.63      371.58     51.45 o 
  -4  24   4       57.21       61.47      7.88 o 
  -2  24   4     1359.60     1295.01     66.88 o 
   0  24   4      601.04      628.23     54.07 o 
   2  24   4      837.06      809.81     98.12 o 
   4  24   4     1279.27     1168.52     74.43 o 
   6  24   4     1647.41     1551.71     81.14 o 
  -7  25   4     1428.93     1481.11     87.45 o 
  -5  25   4     1358.31     1353.40     51.76 o 
  -3  25   4     2872.39     2881.38     97.29 o 
  -1  25   4     4048.83     4063.87    155.14 o 
   1  25   4      103.46      140.83     16.19 o 
   3  25   4     2085.52     2028.82    110.95 o 
   5  25   4     1798.85     1656.12    107.44 o 
  -6  26   4     3541.38     3564.08    121.57 o 
  -4  26   4     3624.89     4107.12    208.92 o 
  -2  26   4     3400.72     3334.51     80.19 o 
   0  26   4     2984.42     3050.01    110.33 o 
   2  26   4     1354.10     1515.59     64.68 o 
   4  26   4     2366.07     2292.28    107.07 o 
  -5  27   4     1286.47     1533.44     90.77 o 
  -3  27   4      537.61      578.53     45.91 o 
  -1  27   4      593.64      663.54     59.99 o 
   1  27   4      741.93      754.39     66.81 o 
   3  27   4      334.43      274.45     26.69 o 
  -2  28   4     2455.52     2483.15    127.03 o 
   0  28   4     2320.03     2284.88    139.85 o 
   2  28   4      771.65      778.61     66.27 o 
 -15   1   5     1148.62     1264.49     60.68 o 
 -13   1   5      727.49      810.74     51.11 o 
 -11   1   5        3.95       14.35      4.42 o 
  -9   1   5      337.47      297.85     61.34 o 
  -7   1   5       79.64       52.16     29.66 o 
  -5   1   5     2975.41     2938.97     53.54 o 
  -3   1   5     5957.43     5986.23     83.77 o 
  -1   1   5     1692.49     1597.77     34.96 o 
   1   1   5      269.12      348.85     49.03 o 
   3   1   5      119.48      132.86     14.69 o 
   5   1   5     1345.93     1409.34     60.85 o 
   7   1   5     4383.00     4194.43    109.51 o 
   9   1   5      915.97      879.08     55.55 o 
  11   1   5      259.23      199.46     27.01 o 
  13   1   5       67.77      121.84     53.64 o 
 -14   2   5       61.43       67.43      7.79 o 
 -12   2   5       75.78       81.90     11.29 o 
 -10   2   5     1608.74     1554.89     75.47 o 
  -8   2   5      288.36      276.33     33.04 o 
  -6   2   5      992.44     1002.94     51.42 o 
  -4   2   5    10903.91    11418.15    205.06 o 
  -2   2   5     3656.10     3767.29     78.81 o 
   0   2   5     1316.90     1253.62     29.40 o 
   2   2   5      523.45      470.85     50.85 o 
   4   2   5      101.56       76.41     10.21 o 
   6   2   5      503.10      516.17     52.24 o 
   8   2   5      650.31      524.60     50.85 o 
  10   2   5      326.42      297.34     32.39 o 
  12   2   5       12.75        1.68     25.64 o 
 -15   3   5       41.41       64.08     10.55 o 
 -13   3   5      441.42      439.42     30.38 o 
 -11   3   5       80.18       58.74      8.26 o 
  -9   3   5     1225.13     1157.22     64.02 o 
  -7   3   5     1532.23     1497.42     51.99 o 
  -5   3   5       37.98       43.17     16.00 o 
  -3   3   5      716.88      712.57     27.31 o 
  -1   3   5     1433.85     1510.84     42.64 o 
   1   3   5      127.14      103.61     12.94 o 
   3   3   5     1179.17     1310.60     72.42 o 
   5   3   5      434.14      440.52     29.62 o 
   7   3   5      313.75      352.86     31.84 o 
   9   3   5     1349.93     1187.42     71.02 o 
  11   3   5       22.50       49.19     38.87 o 
  13   3   5       37.46      116.65     94.74 o 
 -14   4   5        0.79       18.71      4.07 o 
 -12   4   5        4.92       17.15      6.71 o 
 -10   4   5        1.42        9.55      6.05 o 
  -8   4   5     1180.65     1213.49     57.00 o 
  -6   4   5     1929.05     1897.17     56.43 o 
  -4   4   5      247.72      173.49     43.83 o 
  -2   4   5     8698.46     9617.96    338.81 o 
   0   4   5      766.23      808.60     33.52 o 
   2   4   5       22.83       23.58      7.81 o 
   4   4   5     2134.47     2155.62     87.82 o 
   6   4   5      526.53      551.02     43.17 o 
   8   4   5      388.51      330.47     33.03 o 
  10   4   5      101.69      101.29     21.41 o 
  12   4   5        4.98       46.52     20.07 o 
 -15   5   5      468.45      471.56     38.37 o 
 -13   5   5        3.31       21.93      4.65 o 
 -11   5   5        0.24       11.75     12.27 o 
  -9   5   5     3460.38     3520.90    128.25 o 
  -7   5   5      174.98      188.10     15.43 o 
  -5   5   5      276.94      340.08     31.49 o 
  -3   5   5     1392.61     1345.87     37.90 o 
  -1   5   5     1922.26     1799.26     39.48 o 
   1   5   5     1361.88     1308.16     24.23 o 
   3   5   5     1528.13     1463.29     43.15 o 
   5   5   5      925.56      871.57    103.23 o 
   7   5   5     2714.86     2649.62    108.95 o 
   9   5   5       83.15      109.46     24.06 o 
  11   5   5      672.88      650.93    115.00 o 
  13   5   5        7.16       53.84     32.29 o 
 -14   6   5       61.05       64.02     12.52 o 
 -12   6   5       58.64       79.43     13.51 o 
 -10   6   5      107.26      109.63     10.87 o 
  -8   6   5      834.54      901.76     92.62 o 
  -6   6   5      125.16      114.10     10.86 o 
  -4   6   5     1203.80     1134.15     63.77 o 
  -2   6   5      183.64      181.78     12.48 o 
   0   6   5      699.63      737.57     36.15 o 
   2   6   5      105.78       81.61     11.95 o 
   4   6   5     5031.26     5163.30     84.82 o 
   6   6   5      159.68      117.16     30.19 o 
   8   6   5        0.03       21.04     16.69 o 
  10   6   5       50.30       81.92     29.39 o 
  12   6   5       15.28        4.91     16.96 o 
 -15   7   5       23.27       36.11      8.14 o 
 -13   7   5        8.17       16.81     14.81 o 
 -11   7   5       70.95       38.08     27.06 o 
  -7   7   5      197.27      220.58     31.40 o 
  -5   7   5      316.76      322.77     44.14 o 
  -3   7   5      808.56      822.34     30.23 o 
  -1   7   5      508.39      481.73     20.71 o 
   1   7   5     2074.83     2061.70     38.34 o 
   3   7   5       22.79       26.53     13.93 o 
   5   7   5      428.70      401.01     23.94 o 
   7   7   5      152.61      207.37    122.04 o 
   9   7   5       10.54       26.81      7.48 o 
  11   7   5      194.97      188.10     26.06 o 
  13   7   5       74.39       53.89     24.57 o 
 -14   8   5      112.51      122.21     13.40 o 
 -12   8   5      616.27      573.83     49.90 o 
  -6   8   5       69.65       77.91      5.87 o 
  -4   8   5      983.16      933.10     40.42 o 
  -2   8   5     3576.22     3786.66     59.17 o 
   0   8   5     2260.26     2092.08     41.49 o 
   2   8   5     4594.17     4761.40     87.79 o 
   4   8   5     3007.57     2849.39     64.74 o 
   6   8   5     2146.64     1996.56     75.07 o 
   8   8   5       92.92       94.21     13.08 o 
  10   8   5       47.72       39.00     12.80 o 
  12   8   5      157.66      168.67     42.27 o 
 -15   9   5       81.40       84.50     17.98 o 
 -13   9   5       12.01       15.46      8.92 o 
 -11   9   5      224.33      243.02     22.09 o 
  -9   9   5     2340.49     1986.11     64.81 o 
  -7   9   5      175.74      155.94     25.70 o 
  -5   9   5      248.22      197.46     25.96 o 
  -3   9   5       15.12       18.63      4.21 o 
  -1   9   5      101.04      100.33      5.66 o 
   1   9   5      940.08      863.88     41.63 o 
   3   9   5      949.86      850.64     80.06 o 
   5   9   5      783.59      725.32     48.71 o 
   7   9   5       61.90       68.91     10.76 o 
   9   9   5      229.26      214.28     21.76 o 
  11   9   5      211.91      149.05     17.65 o 
 -14  10   5       74.18       80.34     13.32 o 
 -12  10   5       45.06       61.31     11.17 o 
 -10  10   5      600.98      571.58     43.27 o 
  -6  10   5     2043.66     2076.12     50.55 o 
  -4  10   5      391.18      386.88     33.91 o 
  -2  10   5      440.14      408.05     20.49 o 
   0  10   5      152.91      138.28     14.70 o 
   2  10   5     1174.90     1202.15     42.19 o 
   4  10   5      215.36      196.39     20.18 o 
   6  10   5      312.21      294.52     21.87 o 
   8  10   5        4.69       16.75      5.88 o 
  10  10   5       26.94       69.16     13.72 o 
  12  10   5       58.32       48.31     13.81 o 
 -13  11   5      151.54      168.91     16.78 o 
 -11  11   5      157.38      166.28     16.88 o 
  -9  11   5       49.23       28.56     10.21 o 
  -7  11   5     1323.46     1284.53     61.17 o 
  -5  11   5      205.63      197.31     16.61 o 
  -3  11   5      143.43      105.29     12.85 o 
  -1  11   5       37.54       32.77      3.17 o 
   1  11   5     2834.06     2937.63     59.27 o 
   3  11   5     3000.06     2908.18     66.41 o 
   5  11   5      107.05       83.77     13.56 o 
   7  11   5        0.80       22.37     12.61 o 
   9  11   5        0.13       11.04      6.79 o 
  11  11   5        0.11       59.04     12.90 o 
 -14  12   5        5.86       25.45      7.23 o 
 -12  12   5      492.57      444.75     42.98 o 
 -10  12   5      909.85      908.06     49.69 o 
  -8  12   5      749.79      675.35     46.51 o 
  -6  12   5     2312.67     3289.58    332.65 o 
  -4  12   5      452.37      424.52     30.50 o 
  -2  12   5      153.65      133.21     12.34 o 
   0  12   5     5582.28     5771.81     90.53 o 
   2  12   5     3879.59     3741.59    158.74 o 
   4  12   5     4075.23     4298.14    262.27 o 
   6  12   5        6.85       40.73     14.59 o 
   8  12   5      443.96      379.60     26.28 o 
  10  12   5       13.94       40.08      7.69 o 
  12  12   5       28.37       64.47     16.28 o 
 -13  13   5       56.89       59.94     16.07 o 
 -11  13   5      165.22      157.27     14.19 o 
  -9  13   5      243.72      186.52     16.52 o 
  -7  13   5      119.40      150.34     12.15 o 
  -5  13   5      250.17      273.46     23.15 o 
  -3  13   5      654.88      674.89     51.82 o 
  -1  13   5       15.97       14.82      3.57 o 
   1  13   5       58.10       38.79      6.17 o 
   3  13   5       56.58       18.53     12.60 o 
   5  13   5       37.02       45.50     12.07 o 
   7  13   5      567.27      505.85     26.27 o 
   9  13   5       17.11       16.32     13.50 o 
  11  13   5       57.15       72.46     14.29 o 
 -12  14   5       13.99       25.90     12.38 o 
 -10  14   5      663.92      609.54     48.43 o 
  -8  14   5      135.51      111.92     10.67 o 
  -6  14   5       35.12       47.76      7.56 o 
  -4  14   5      910.10      869.30     60.01 o 
  -2  14   5      141.41      103.92      9.83 o 
   0  14   5     1086.42     1047.91     50.51 o 
   2  14   5      368.21      336.40     30.01 o 
   4  14   5        7.01       20.25      7.16 o 
   6  14   5     2566.51     3173.62    148.46 o 
   8  14   5        5.08       16.01      8.76 o 
  10  14   5       66.92       84.79     11.53 o 
 -13  15   5      521.63      515.33     48.01 o 
 -11  15   5      115.59       94.79      9.38 o 
  -9  15   5      134.41      169.95     17.18 o 
  -7  15   5      536.68      706.28    175.29 o 
  -5  15   5     1994.45     2309.37    358.94 o 
  -3  15   5     2084.49     1915.66     66.24 o 
  -1  15   5        2.91       16.55      3.26 o 
   1  15   5     2622.36     2761.89     70.15 o 
   3  15   5      796.24      686.80    103.05 o 
   5  15   5      442.14      455.82     35.51 o 
   7  15   5        2.24       40.15      8.97 o 
   9  15   5        6.04       31.23     12.14 o 
  11  15   5      328.30      249.77     14.88 o 
 -12  16   5       95.81       96.46     11.93 o 
 -10  16   5        9.12       19.85      5.12 o 
  -8  16   5      317.86      257.96     27.81 o 
  -6  16   5      304.46      326.17    186.59 o 
  -4  16   5      568.74      496.67     46.63 o 
  -2  16   5     2001.43     1553.13    148.81 o 
   0  16   5     1686.04     1685.18     59.40 o 
   2  16   5       86.67       72.84      6.84 o 
   4  16   5       81.76       56.07     16.24 o 
   6  16   5      412.97      367.67     31.91 o 
   8  16   5       76.55       75.84      8.77 o 
  10  16   5       37.47       30.77     11.43 o 
 -11  17   5       87.26       92.72     12.86 o 
  -9  17   5       16.66       21.80      5.61 o 
  -7  17   5       80.70       67.84     12.00 o 
  -5  17   5      477.38      432.74     61.85 o 
  -3  17   5     1524.46     1366.90    141.99 o 
  -1  17   5     1346.30     1235.52     66.14 o 
   1  17   5      213.88      206.22     12.08 o 
   3  17   5      113.27      121.84     17.88 o 
   5  17   5      463.90      770.36    216.71 o 
   7  17   5       16.42       37.26      7.16 o 
   9  17   5       74.74       79.58     14.75 o 
 -12  18   5       66.40       64.91     16.72 o 
 -10  18   5       18.77       13.49      4.75 o 
  -8  18   5       12.55       16.19      7.92 o 
  -6  18   5      390.55      415.56    107.08 o 
  -4  18   5        7.07       12.69      4.00 o 
  -2  18   5     1457.15     1427.24     53.92 o 
   0  18   5        7.60        6.52      4.55 o 
   2  18   5        0.00       11.22      6.56 o 
   4  18   5      103.10      111.92     14.29 o 
   6  18   5      305.05      264.23     24.15 o 
   8  18   5      308.58      334.46     25.99 o 
 -11  19   5       67.80       81.28      9.76 o 
  -9  19   5      109.43       77.00      9.12 o 
  -7  19   5      315.71      331.77    107.49 o 
  -5  19   5      829.98      816.78     87.53 o 
  -3  19   5      939.39      948.38     66.93 o 
  -1  19   5     1185.75     1081.81     65.58 o 
   1  19   5      595.03      570.33     49.61 o 
   3  19   5      234.91      219.11     22.89 o 
   5  19   5     1005.03      897.94     79.46 o 
   7  19   5      217.02      203.75     21.51 o 
   9  19   5      559.06      523.20     28.66 o 
 -10  20   5        5.75       32.69      8.81 o 
  -8  20   5        1.10        6.10      6.10 o 
  -6  20   5        1.97       14.28     16.83 o 
  -4  20   5      265.46      211.38     29.57 o 
  -2  20   5        7.84       14.66     10.18 o 
   0  20   5      375.28      310.52     47.29 o 
   2  20   5       64.53       49.40      8.62 o 
   4  20   5      658.89      620.40    163.23 o 
   6  20   5       19.70        9.07      5.61 o 
   8  20   5      356.54      284.81     20.33 o 
  -9  21   5        0.14       23.11     12.09 o 
  -7  21   5        0.75       16.73      3.90 o 
  -5  21   5     1145.42     1106.95     70.68 o 
  -3  21   5      826.49      755.57     52.92 o 
  -1  21   5       74.98      100.52      9.05 o 
   1  21   5     2707.38     2625.05     54.63 o 
   3  21   5      338.76      346.39     40.87 o 
   5  21   5        0.01       25.92      8.76 o 
   7  21   5       99.31       74.34      9.85 o 
  -8  22   5        9.43        9.91      4.38 o 
  -6  22   5     1373.47     1352.64     61.42 o 
  -4  22   5      137.11      159.66     14.53 o 
  -2  22   5     2306.56     2295.21    100.96 o 
   0  22   5      465.67      447.11     40.47 o 
   2  22   5      146.90      116.44     15.73 o 
   4  22   5       96.95       49.31     16.49 o 
   6  22   5      196.01      183.15     19.23 o 
  -7  23   5       57.41       52.18     13.05 o 
  -5  23   5      261.04      275.78     21.85 o 
  -3  23   5      480.38      480.45     25.72 o 
  -1  23   5       58.92       68.35      7.62 o 
   1  23   5        1.78       12.20     12.08 o 
   3  23   5      156.82      114.16     19.49 o 
   5  23   5      120.34       65.49     10.25 o 
  -6  24   5      259.25      268.72     21.19 o 
  -4  24   5      737.38      750.70     38.59 o 
  -2  24   5      105.50      116.90     16.65 o 
   0  24   5      351.88      312.40     32.61 o 
   2  24   5      506.35      439.00     32.82 o 
   4  24   5       29.68       31.29     22.71 o 
  -5  25   5      170.26      145.83     15.63 o 
  -3  25   5      776.89      711.35     58.17 o 
  -1  25   5      492.52      535.31     48.44 o 
   1  25   5      621.02      637.75     69.46 o 
   3  25   5       17.35       31.28     11.28 o 
  -4  26   5       44.96       50.23     12.41 o 
  -2  26   5        3.29       25.65     11.67 o 
   0  26   5        2.59       10.86      6.41 o 
   2  26   5      520.80      627.81    125.61 o 
 -14   0   6     1916.76     2224.57    622.96 o 
 -12   0   6     3268.61     3019.13    145.89 o 
 -10   0   6     3918.22     3899.65    156.95 o 
  -8   0   6     3878.43     3965.20    143.05 o 
  -6   0   6      986.80      987.78    126.93 o 
  -4   0   6     5820.79     6095.82    137.63 o 
  -2   0   6       30.80       81.49     10.79 o 
   0   0   6    11751.42    12203.52    191.94 o 
   2   0   6    10055.29    10155.30    607.53 o 
   4   0   6     2866.38     2734.04    119.97 o 
   6   0   6     2870.15     3067.49    198.00 o 
   8   0   6       18.25       73.84     30.37 o 
  10   0   6      133.58      194.82     45.88 o 
  12   0   6      388.70      349.88     46.42 o 
 -13   1   6     2287.59     2257.15     58.98 o 
 -11   1   6     3616.98     3597.38    111.57 o 
  -9   1   6     2070.42     2070.59    103.87 o 
  -7   1   6     3814.94     3807.31     80.30 o 
  -5   1   6     9839.48     9867.56    346.99 o 
  -3   1   6     7955.90     8087.70     99.08 o 
  -1   1   6     8743.82     9229.30    149.91 o 
   1   1   6     8656.33     9063.48    105.01 o 
   3   1   6     4223.90     4574.78    535.08 o 
   5   1   6     9287.04    10217.15    440.20 o 
   7   1   6     6026.45     6379.47    145.36 o 
   9   1   6     1898.89     2054.19     91.21 o 
  11   1   6     2562.29     2547.29    123.42 o 
 -14   2   6     3106.78     3245.70    132.44 o 
 -12   2   6     4153.86     4166.00    138.36 o 
 -10   2   6     1767.68     1795.05     70.87 o 
  -8   2   6     6558.44     6879.42    109.58 o 
  -6   2   6     5490.94     5599.59    114.98 o 
  -4   2   6     8065.72     8444.45    104.26 o 
  -2   2   6     4138.05     4146.45     81.45 o 
   0   2   6     5304.69     5201.47     83.78 o 
   2   2   6     7230.69     7656.00    112.95 o 
   4   2   6      858.81      884.13     92.11 o 
   6   2   6     3696.32     3791.31    111.91 o 
   8   2   6     4617.91     4486.76    125.93 o 
  10   2   6     2727.11     2608.42     82.36 o 
  12   2   6     1042.87     1029.63     56.66 o 
 -13   3   6     2479.87     2308.14     95.78 o 
 -11   3   6     2993.86     3106.20    121.24 o 
  -9   3   6     3813.64     3936.07     92.84 o 
  -7   3   6     7744.63     8015.29    129.72 o 
  -5   3   6     2245.76     2225.44     68.88 o 
  -3   3   6     1914.59     2037.78     60.63 o 
  -1   3   6      861.27      791.89     54.94 o 
   1   3   6     1031.42     1069.13     55.35 o 
   3   3   6     5343.02     7967.30    126.00 o 
   5   3   6      379.92      375.02     32.47 o 
   7   3   6      157.59      197.86     80.81 o 
   9   3   6     1320.69     1134.86     65.07 o 
  11   3   6      483.23      478.03     65.72 o 
 -14   4   6     3781.67     4076.46    153.23 o 
 -12   4   6     3081.86     2974.40    100.44 o 
 -10   4   6      449.96      462.09     48.05 o 
  -8   4   6     2523.97     2553.48     87.84 o 
  -6   4   6    12261.05    12809.00    315.17 o 
  -4   4   6     8514.78     8884.46    149.13 o 
  -2   4   6     3313.21     3306.08     34.70 o 
   0   4   6     2655.46     2649.86     61.17 o 
   2   4   6    10175.82    11343.54    277.22 o 
   4   4   6     1857.74     3384.74     97.94 o 
   6   4   6     3174.57     3257.75    101.84 o 
   8   4   6     2205.74     2389.95    183.70 o 
  10   4   6     3411.89     3560.26    105.30 o 
 -13   5   6     2509.22     2305.31     78.96 o 
 -11   5   6      751.11      859.84     81.55 o 
  -9   5   6      670.65      795.93     68.43 o 
  -7   5   6     3420.35     3286.64     94.13 o 
  -5   5   6     8181.62     8245.99    113.73 o 
  -3   5   6     3358.19     3334.69     92.25 o 
  -1   5   6     1036.64     1208.36     80.74 o 
   1   5   6     4660.41     4651.61    130.14 o 
   3   5   6     7100.97     7732.44    305.53 o 
   5   5   6      103.52      103.00     15.96 o 
   7   5   6      764.98      761.48     37.47 o 
   9   5   6     1863.18     1939.52    119.91 o 
  11   5   6      487.37      471.69     42.93 o 
 -14   6   6     2441.24     2679.73    120.33 o 
 -12   6   6      779.44      828.67     72.94 o 
 -10   6   6     1059.32     1185.83    106.54 o 
  -8   6   6     3228.67     3394.93    358.75 o 
  -6   6   6     1041.16      962.24     66.18 o 
  -4   6   6     5208.14     5203.47    103.55 o 
  -2   6   6     1289.52     1261.06     31.49 o 
   0   6   6     1656.79     1690.86    109.66 o 
   2   6   6     3603.82     3520.72     89.50 o 
   4   6   6      370.53      303.45     43.39 o 
   6   6   6      338.36      349.24     27.26 o 
   8   6   6      440.80      510.25     32.24 o 
  10   6   6      637.40      586.83     35.29 o 
 -13   7   6     5197.03     5385.92    191.63 o 
 -11   7   6     3305.20     3290.06    108.10 o 
  -9   7   6     4386.31     4186.11    166.82 o 
  -7   7   6     4205.09     4176.31    107.48 o 
  -5   7   6     2134.36     2020.94     94.71 o 
  -3   7   6     2624.27     2552.61     65.04 o 
  -1   7   6     3834.71     4162.90    214.70 o 
   3   7   6     8641.85     9085.48    168.70 o 
   5   7   6     2861.99     3050.01    172.16 o 
   7   7   6     4859.14     4952.61    112.94 o 
   9   7   6     3599.54     3151.05    475.47 o 
  11   7   6      610.32      574.67     52.66 o 
 -14   8   6     2443.75     2588.89    138.14 o 
 -12   8   6     2166.14     2049.32    177.51 o 
 -10   8   6     2163.05     2086.98     92.57 o 
  -8   8   6     6021.32     6313.33    213.80 o 
  -6   8   6      956.18      990.44     79.11 o 
  -4   8   6     6495.26     6679.48    159.84 o 
  -2   8   6     3103.69     2892.50     91.17 o 
   0   8   6      882.51      730.24     53.35 o 
   2   8   6     2032.84     1901.41     63.92 o 
   4   8   6     4181.34     4087.42     95.93 o 
   6   8   6     1184.90     1132.17     71.34 o 
   8   8   6     2166.49     2091.32    101.75 o 
  10   8   6     1002.82      925.84     46.46 o 
 -13   9   6     2405.32     2439.03     99.31 o 
 -11   9   6     3009.89     2833.97    101.18 o 
  -9   9   6      297.09      337.80     71.07 o 
  -7   9   6     5332.88     5845.45    104.34 o 
  -5   9   6     7759.52     8154.69    197.72 o 
  -3   9   6     2849.44     2682.27     90.83 o 
  -1   9   6     3753.79     3767.01     66.49 o 
   1   9   6     2446.69     2315.81     71.53 o 
   3   9   6     1234.73     1137.60    100.01 o 
   5   9   6     2424.72     2491.22     75.76 o 
   7   9   6     1784.31     1783.57     72.38 o 
   9   9   6     1317.97     1322.45     57.82 o 
  11   9   6      427.16      344.22     25.74 o 
 -12  10   6     4069.36     3981.13    115.71 o 
 -10  10   6     6155.42     6316.09    198.88 o 
  -8  10   6     3079.43     3003.01    120.48 o 
  -6  10   6     6485.51     6407.78    121.17 o 
  -4  10   6     2399.06     2288.38     74.47 o 
  -2  10   6     6131.16     6333.30    111.39 o 
   0  10   6    12931.28    13249.06    296.16 o 
   2  10   6    10885.28    11257.77    106.33 o 
   4  10   6    10152.74    10721.64    174.30 o 
   6  10   6     3382.12     3352.92    115.43 o 
   8  10   6     1781.12     1816.33     91.47 o 
  10  10   6     2492.09     2525.13    103.50 o 
 -13  11   6      934.04      893.98     98.95 o 
 -11  11   6     1606.70     1720.51    131.13 o 
  -9  11   6      867.63      963.16    145.72 o 
  -7  11   6     4756.38     4731.83    160.86 o 
  -5  11   6     8203.50     8437.13    147.09 o 
  -3  11   6     3844.83     3787.88    120.39 o 
  -1  11   6     5774.38     5728.18    138.55 o 
   1  11   6     1809.17     1712.41     58.26 o 
   3  11   6     1335.86     1275.97     62.77 o 
   5  11   6      461.49      453.28     28.43 o 
   7  11   6     1175.56     1127.66     57.62 o 
   9  11   6     2187.76     2144.06     68.75 o 
 -12  12   6     2676.30     2547.26     99.76 o 
 -10  12   6     1708.60     1656.17    147.59 o 
  -8  12   6      996.52      917.69    128.47 o 
  -6  12   6    12987.44    13277.14    399.62 o 
  -4  12   6     3652.42     3488.33     69.34 o 
  -2  12   6     2214.74     2213.44     67.52 o 
   0  12   6     3725.86     3767.94     69.39 o 
   2  12   6     2782.66     2747.39     64.35 o 
   4  12   6      674.16      623.88     37.29 o 
   6  12   6     1161.24     1252.18     68.02 o 
   8  12   6     1384.12     1405.57     76.11 o 
  10  12   6     2302.53     2391.37     93.62 o 
 -11  13   6     3593.83     3571.05    100.25 o 
  -9  13   6     3846.31     3563.42     94.91 o 
  -7  13   6     3688.02     3676.18     91.10 o 
  -5  13   6     6634.07     6490.49    137.52 o 
  -3  13   6     1516.83     1349.07     68.01 o 
  -1  13   6     1804.18     1598.07     65.06 o 
   1  13   6     6823.79     7187.59    108.80 o 
   3  13   6     7292.54     7532.46    165.70 o 
   5  13   6     3457.94     3675.83    104.30 o 
   7  13   6      954.84      881.49     51.00 o 
   9  13   6     2445.03     2515.82    119.12 o 
 -12  14   6     2240.26     2312.88    137.32 o 
 -10  14   6      638.31      568.72     71.86 o 
  -8  14   6      128.29      129.33     15.58 o 
  -6  14   6     6902.28     6893.38    154.91 o 
  -4  14   6     2242.93     2028.97     96.34 o 
  -2  14   6        7.65       18.08      5.02 o 
   0  14   6     2233.30     2182.41     65.31 o 
   2  14   6      611.92      578.25     32.97 o 
   4  14   6      690.36      649.41     52.91 o 
   6  14   6      364.14      430.78     48.05 o 
   8  14   6      699.38      669.15     46.79 o 
 -11  15   6     1992.41     2001.66     85.50 o 
  -9  15   6     1111.26      980.48     63.34 o 
  -7  15   6     1110.60     1080.25    105.67 o 
  -5  15   6     2053.95     1918.46     55.33 o 
  -3  15   6     1185.27     1022.20     67.71 o 
  -1  15   6     2969.65     2922.75     59.08 o 
   1  15   6     4307.67     4513.83     79.83 o 
   3  15   6     1982.76     2010.37     68.58 o 
   5  15   6     2717.22     3238.77     83.97 o 
   7  15   6      471.56      521.16     40.04 o 
   9  15   6     1230.47     1198.71     68.76 o 
 -10  16   6      873.39      774.23     92.40 o 
  -8  16   6     2011.27     2008.66     85.10 o 
  -6  16   6     1815.28     1707.61    105.23 o 
  -4  16   6     1357.78     1151.14    112.00 o 
  -2  16   6     4235.96     4362.30     97.05 o 
   0  16   6     4684.14     4700.00     88.41 o 
   2  16   6     3885.62     3950.74     86.32 o 
   4  16   6     5086.83     5262.01    345.48 o 
   6  16   6      244.95      319.17     20.12 o 
   8  16   6     4257.17     4831.51    235.97 o 
 -11  17   6      971.66      888.92     55.45 o 
  -9  17   6     1102.67     1059.93     79.74 o 
  -7  17   6     2481.63     2281.19     86.33 o 
  -5  17   6      539.60      462.49     75.98 o 
  -3  17   6     1811.25     1869.99     66.32 o 
  -1  17   6      912.33      874.51     44.26 o 
   1  17   6      356.76      287.85     24.79 o 
   3  17   6     1472.82     1356.33     59.51 o 
   5  17   6      509.89      460.05     33.24 o 
   7  17   6      138.75      153.03     14.44 o 
 -10  18   6     1905.71     1841.90     74.54 o 
  -8  18   6     2238.57     2727.36    379.82 o 
  -6  18   6     5235.96     4858.14    455.05 o 
  -4  18   6     2989.00     2964.49     86.17 o 
  -2  18   6     4003.03     4156.76    100.61 o 
   0  18   6      752.16      756.02     56.54 o 
   2  18   6     1614.19     1510.69     60.22 o 
   4  18   6     2495.04     2377.71     63.24 o 
   6  18   6      567.36      637.92     37.89 o 
  -9  19   6     2728.94     3423.93    121.38 o 
  -7  19   6     2564.96     2335.95     78.52 o 
  -5  19   6     5370.25     5423.36    139.43 o 
  -3  19   6     3260.95     3452.23     92.34 o 
  -1  19   6     2272.73     2202.96     97.69 o 
   1  19   6     2511.97     2491.95    119.99 o 
   3  19   6     1189.10     1155.08     36.94 o 
   5  19   6     1173.75     1057.53     70.47 o 
   7  19   6     1756.04     1719.96     71.20 o 
  -8  20   6      749.32      963.21    170.74 o 
  -6  20   6     3106.11     2906.46    105.81 o 
  -4  20   6      461.85      484.32     36.58 o 
  -2  20   6      822.63      836.62     63.99 o 
   0  20   6     2834.41     2920.64     80.45 o 
   2  20   6     2083.55     1929.11     65.71 o 
   4  20   6      636.20      487.26     41.29 o 
   6  20   6      365.19      292.48     17.05 o 
  -7  21   6     2020.53     2017.59     84.87 o 
  -5  21   6     5312.02     5542.03    139.04 o 
  -3  21   6     3515.88     3582.04     85.95 o 
  -1  21   6     1910.89     1852.20     44.99 o 
   1  21   6     5089.24     5493.04    152.17 o 
   3  21   6     3519.19     3509.42    116.10 o 
   5  21   6     1711.92     1514.95     79.45 o 
  -6  22   6     3633.56     3704.02    130.12 o 
  -4  22   6     1823.60     1834.76     88.47 o 
  -2  22   6     1502.17     1516.52    107.08 o 
   0  22   6     1957.08     1979.76    107.61 o 
   2  22   6     2550.57     2347.18    109.58 o 
   4  22   6     3424.05     3379.57    134.04 o 
  -5  23   6     1197.54     1096.98     66.98 o 
  -3  23   6       38.86       26.06      6.13 o 
  -1  23   6      287.80      307.96     25.45 o 
   1  23   6     2541.69     2478.59    105.51 o 
   3  23   6      881.72      787.99     67.38 o 
  -2  24   6     1504.03     1430.21     84.89 o 
   0  24   6     2448.15     2166.28    103.06 o 
 -13   1   7       93.88      120.93     24.75 o 
 -11   1   7      105.77      118.35     13.58 o 
  -9   1   7        1.97       17.07      6.35 o 
  -7   1   7        3.24       18.85      4.55 o 
  -5   1   7      981.54      997.32     60.47 o 
  -3   1   7      313.35      330.36     26.64 o 
  -1   1   7       29.28       33.81      5.32 o 
   1   1   7       21.14       30.39      9.26 o 
   3   1   7       59.72       62.84     14.40 o 
   5   1   7       40.02        5.75     15.68 o 
   7   1   7       14.22       43.89     19.52 o 
   9   1   7        3.15       26.89     19.89 o 
 -12   2   7     1010.71     1114.19     85.11 o 
 -10   2   7       60.04       66.93     16.88 o 
  -8   2   7     1510.20     1384.47     62.85 o 
  -6   2   7      593.40      628.91     38.83 o 
  -4   2   7      399.98      405.11     27.67 o 
  -2   2   7       58.46       74.42      8.48 o 
   0   2   7       10.86       23.35      9.48 o 
   2   2   7       16.03        5.68      9.27 o 
   4   2   7      181.69      240.75     20.83 o 
   6   2   7      237.91      169.83     34.40 o 
   8   2   7     2572.36     2432.39     76.82 o 
  10   2   7      308.98      185.50     26.00 o 
 -13   3   7        3.58        7.03     13.82 o 
 -11   3   7      110.75      106.22     12.94 o 
  -9   3   7        9.83       11.67      8.58 o 
  -7   3   7      680.55      689.08     37.44 o 
  -5   3   7      282.07      315.82     21.96 o 
  -3   3   7      361.57      379.27     24.04 o 
  -1   3   7      119.27      129.09      8.04 o 
   1   3   7       80.34       94.10      6.13 o 
   3   3   7        2.15       26.19      7.55 o 
   5   3   7       26.81       34.18     10.88 o 
   7   3   7      130.97       67.01     16.88 o 
   9   3   7        5.07       52.07     20.98 o 
 -12   4   7       49.27      115.33     15.21 o 
 -10   4   7       36.40       46.48     14.38 o 
  -8   4   7        3.09       15.41      4.12 o 
  -6   4   7      310.58      355.71     36.47 o 
  -4   4   7       50.09       45.97      7.49 o 
  -2   4   7      220.75      227.70     12.82 o 
   0   4   7     1158.65     1150.59     57.93 o 
   2   4   7        8.11       23.54     15.77 o 
   4   4   7      410.10      382.61     31.34 o 
   6   4   7        0.98       17.44     10.58 o 
   8   4   7      653.44      547.27     32.23 o 
 -13   5   7        6.74       18.39      8.31 o 
 -11   5   7      293.26      332.47     24.29 o 
  -9   5   7      358.97      324.57     26.92 o 
  -7   5   7      209.82      202.05     18.62 o 
  -5   5   7       13.83       32.23      6.90 o 
  -3   5   7     1015.66     1108.18     54.13 o 
  -1   5   7       92.01       89.06      7.24 o 
   1   5   7        0.65       21.41     14.59 o 
   3   5   7       31.37       41.69     11.09 o 
   5   5   7      296.98      253.31     32.97 o 
   7   5   7       34.93       36.43     17.98 o 
   9   5   7       44.32       68.92     29.38 o 
 -12   6   7      458.54      526.02     48.09 o 
 -10   6   7      131.42      116.51     12.97 o 
  -8   6   7      478.79      509.94     34.97 o 
  -6   6   7     1077.46     1038.10     54.30 o 
  -4   6   7        7.04       18.26     16.47 o 
  -2   6   7       17.12       20.32      6.39 o 
   0   6   7       90.24       81.31      8.15 o 
   2   6   7        3.76       52.51     22.36 o 
   4   6   7      932.51      938.85     49.83 o 
   6   6   7      684.61      565.82     62.58 o 
   8   6   7      545.31      558.53     31.11 o 
 -11   7   7      255.35      256.36     34.24 o 
  -9   7   7        9.00       27.08     11.35 o 
  -7   7   7      567.40      562.05     45.16 o 
  -5   7   7     1079.57      981.90     76.57 o 
  -3   7   7      224.95      230.54     14.27 o 
  -1   7   7      443.67      475.79     25.80 o 
   1   7   7      413.38      420.08     25.61 o 
   3   7   7      242.58      250.13     24.05 o 
   5   7   7      153.32      125.95     36.13 o 
   7   7   7        0.01       21.20     10.15 o 
   9   7   7      131.42      101.56     30.84 o 
 -12   8   7       95.63      122.14     15.67 o 
 -10   8   7       94.78      107.91     14.20 o 
  -8   8   7      518.25      502.14     46.33 o 
  -6   8   7      722.94      645.92     38.00 o 
  -4   8   7       30.07       14.91      7.30 o 
  -2   8   7      175.10      169.65      9.63 o 
   0   8   7      108.60      104.99      8.36 o 
   2   8   7      243.08      214.10     23.21 o 
   4   8   7        0.24       55.58     38.33 o 
   6   8   7        0.75       40.82     16.87 o 
   8   8   7       40.52       31.71     12.07 o 
 -11   9   7      677.22      689.39     64.70 o 
  -9   9   7      300.48      263.46     29.31 o 
  -7   9   7       51.87       13.48      6.22 o 
  -5   9   7       28.85       15.19      8.16 o 
  -3   9   7        2.51        6.39      3.75 o 
  -1   9   7      331.04      305.06     25.15 o 
   1   9   7      966.60     1001.17     47.30 o 
   3   9   7      647.30      633.79     30.16 o 
   5   9   7      889.75      776.80     82.02 o 
   7   9   7       55.63       79.12     33.94 o 
   9   9   7       33.17       44.46     12.37 o 
 -10  10   7       15.19       21.25     17.02 o 
  -8  10   7     1054.62      976.08     85.93 o 
  -6  10   7     1708.47     1535.05     50.51 o 
  -4  10   7      784.75      765.54     54.36 o 
  -2  10   7       58.27       67.73     10.38 o 
   0  10   7      221.92      211.45     18.25 o 
   2  10   7        5.90       24.51      5.70 o 
   4  10   7      126.85      112.20      9.55 o 
   6  10   7       32.29       24.79     13.16 o 
   8  10   7      115.79       80.72     13.74 o 
 -11  11   7      141.49      114.15     17.28 o 
  -9  11   7      338.36      289.67     38.67 o 
  -7  11   7      164.11      243.41    173.19 o 
  -5  11   7      101.32       82.21     11.71 o 
  -3  11   7      355.92      278.51     21.31 o 
  -1  11   7        5.21        6.00      2.36 o 
   1  11   7     1147.04     1054.12     70.21 o 
   3  11   7       80.45       45.63      7.79 o 
   5  11   7       49.67       38.90     16.48 o 
   7  11   7      444.90      412.85     31.73 o 
 -10  12   7      280.74      295.06     27.88 o 
  -8  12   7       11.25       56.69     79.84 o 
  -6  12   7       70.44       61.61      7.06 o 
  -4  12   7      404.68      321.21     27.38 o 
  -2  12   7      163.50      141.77     13.28 o 
   0  12   7       85.49       55.36     20.21 o 
   2  12   7        3.34       14.51      7.23 o 
   4  12   7       66.22       47.43     12.21 o 
   6  12   7      125.08       80.30     20.27 o 
   8  12   7      225.47      163.01     14.65 o 
  -9  13   7       32.29       18.11     10.70 o 
  -7  13   7      100.48      139.98    502.54 o 
  -5  13   7       15.54       21.05      5.73 o 
  -3  13   7        3.88        8.71      2.56 o 
  -1  13   7      737.43      605.04     61.72 o 
   1  13   7      208.51      185.04     24.53 o 
   3  13   7       77.31       51.80      9.83 o 
   5  13   7       44.40       50.32     17.56 o 
   7  13   7        1.22       23.04     10.73 o 
 -10  14   7      409.30      326.08     66.85 o 
  -8  14   7       39.84       24.92     16.67 o 
  -6  14   7       85.99       41.16      9.21 o 
  -4  14   7        3.01        9.05      2.90 o 
  -2  14   7      907.95      837.89    118.51 o 
   0  14   7      290.93      307.19     28.12 o 
   2  14   7       12.34       26.21     11.97 o 
   4  14   7        2.25       10.91      5.72 o 
   6  14   7      267.35      255.28     30.82 o 
  -9  15   7      137.75      129.76     22.63 o 
  -7  15   7       24.76       38.00     32.18 o 
  -5  15   7      148.49      102.78      9.57 o 
  -3  15   7      373.83      319.98     59.41 o 
  -1  15   7       80.74       74.35     27.61 o 
   1  15   7     1396.40     1204.19     73.16 o 
   3  15   7       10.90       24.33     10.48 o 
   5  15   7       48.16       63.55     15.11 o 
  -8  16   7      153.01      110.17     17.24 o 
  -6  16   7        3.78        8.25      4.46 o 
  -4  16   7        8.16       15.38      7.59 o 
  -2  16   7       34.51       13.61      4.63 o 
   0  16   7       56.69       48.67     27.94 o 
   2  16   7       83.76       63.51      7.23 o 
   4  16   7       40.58       26.94      8.19 o 
   6  16   7       70.23       52.31      9.85 o 
  -7  17   7       45.35       37.64     19.97 o 
  -5  17   7       65.47       57.09      6.60 o 
  -3  17   7      451.05      403.34     48.64 o 
  -1  17   7      146.60      144.07     16.99 o 
   1  17   7      343.97      298.13     32.95 o 
   3  17   7       15.94       39.54     10.66 o 
   5  17   7       80.69       45.30      8.72 o 
  -6  18   7      527.91      504.80     51.35 o 
  -4  18   7      267.63      231.76     25.51 o 
  -2  18   7     1041.09      818.21    160.82 o 
   0  18   7       17.09       13.51      9.22 o 
   2  18   7      417.24      351.46     46.04 o 
   4  18   7       51.86      163.77     61.83 o 
  -5  19   7      138.58      113.52     19.64 o 
  -3  19   7        6.11       13.51     12.23 o 
  -1  19   7       43.70       26.16     25.21 o 
   1  19   7       97.58       85.21     16.32 o 
   3  19   7      212.61      139.76     20.10 o 
  -4  20   7       15.24       22.39      5.20 o 
  -2  20   7       48.06       23.55     24.82 o 
   0  20   7        8.86       14.24     10.97 o 
   2  20   7       54.24       62.16     20.94 o 
  -1  21   7        0.07       15.23      6.05 o 
 -10   0   8     3343.15     3249.80    183.81 o 
  -8   0   8     3104.37     3164.68    141.04 o 
  -6   0   8     4512.99     5008.40    223.10 o 
  -4   0   8     3478.63     3562.18    181.53 o 
  -2   0   8     6441.88     6778.46    250.92 o 
   0   0   8      438.00      494.97     36.75 o 
   2   0   8     2939.74     3446.19    160.02 o 
   4   0   8     2601.07     2474.06    150.00 o 
   6   0   8     3081.36     2961.41    159.08 o 
 -11   1   8      596.12      623.91     56.63 o 
  -9   1   8     1517.10     1501.95     88.58 o 
  -7   1   8      539.48      570.83     52.40 o 
  -5   1   8      100.96       93.85     11.69 o 
  -3   1   8     1597.36     1485.20     80.43 o 
  -1   1   8     1859.39     1974.65     66.58 o 
   1   1   8     2687.72     2824.12    139.20 o 
   3   1   8     1656.58     1777.64     77.19 o 
   5   1   8     1076.02     1054.46     56.53 o 
   7   1   8     1030.80      948.95     57.47 o 
 -10   2   8     2870.98     2924.74    110.26 o 
  -8   2   8     1028.04     1082.72     70.70 o 
  -6   2   8     1530.98     1622.61     98.12 o 
  -4   2   8      564.46      535.85     32.37 o 
  -2   2   8     2594.46     2607.97     86.98 o 
   0   2   8     1452.83     1468.15     68.56 o 
   2   2   8      728.51      698.01     98.05 o 
   4   2   8     1797.08     1756.27     82.78 o 
   6   2   8      291.65      285.06     41.34 o 
 -11   3   8     3616.94     3694.11    183.40 o 
  -9   3   8     4216.54     4614.22    125.05 o 
  -7   3   8     3506.67     3694.66     96.74 o 
  -5   3   8     7803.97     8736.07    247.87 o 
  -3   3   8     2369.94     2569.28     84.97 o 
  -1   3   8     3075.12     3175.79    154.62 o 
   1   3   8      486.17      468.14     30.54 o 
   3   3   8      227.31      297.93     25.45 o 
   5   3   8     2539.21     2675.70     95.20 o 
   7   3   8      438.73      435.15     71.88 o 
 -10   4   8      712.27      642.29     74.97 o 
  -8   4   8       79.34       78.11     14.99 o 
  -6   4   8      250.84      210.87     19.68 o 
  -4   4   8     2146.63     2509.06    274.34 o 
  -2   4   8     2250.67     2638.11    210.53 o 
   0   4   8      499.82      529.87     32.95 o 
   2   4   8       91.53       87.02     13.13 o 
   4   4   8     2395.01     2353.54    102.64 o 
   6   4   8       53.59       49.31     22.40 o 
  -9   5   8      951.13      977.72     89.79 o 
  -7   5   8      315.08      365.35     56.45 o 
  -5   5   8     2047.21     2184.64     78.05 o 
  -3   5   8     3014.67     3118.44     85.76 o 
  -1   5   8     2249.72     2313.74     78.28 o 
   1   5   8      429.28      442.12     27.47 o 
   3   5   8     1162.88     1215.10     89.33 o 
   5   5   8     2090.15     2026.75     72.53 o 
   7   5   8      107.69      191.81     29.58 o 
 -10   6   8     2025.36     2160.85    177.87 o 
  -8   6   8     2664.70     2654.28     77.54 o 
  -6   6   8     2907.82     2947.39     71.55 o 
  -4   6   8      895.20      893.39     55.62 o 
  -2   6   8     4172.10     4424.31    107.62 o 
   0   6   8     1775.50     1745.93     66.64 o 
   2   6   8     1292.28     1258.99     57.52 o 
   4   6   8     2075.57     2173.28     67.61 o 
   6   6   8      663.12      668.06     46.15 o 
  -9   7   8      352.97      313.73     26.41 o 
  -7   7   8      922.25      874.70     57.24 o 
  -5   7   8       53.54       70.01     17.75 o 
  -3   7   8      826.45      717.47     47.28 o 
  -1   7   8      820.63      727.19     51.34 o 
   1   7   8      103.49       98.82     12.81 o 
   3   7   8     1035.13     1028.23     46.38 o 
   5   7   8     1637.21     1643.92     90.54 o 
 -10   8   8     2461.20     2293.72    111.69 o 
  -8   8   8     1882.49     1872.15     75.41 o 
  -6   8   8     3211.20     3217.44     84.14 o 
  -4   8   8      175.47      139.15     12.49 o 
  -2   8   8     2094.20     1966.70     80.52 o 
   0   8   8     2004.45     2054.60     90.58 o 
   2   8   8      887.17      906.39     48.05 o 
   4   8   8      696.34      746.79    198.44 o 
   6   8   8     2369.19     2260.31     98.97 o 
  -9   9   8     4532.92     4301.41    196.75 o 
  -7   9   8      975.40      901.65     54.38 o 
  -5   9   8     1500.15     1471.83    152.91 o 
  -3   9   8     3727.20     3755.90     91.27 o 
  -1   9   8     1555.19     1472.04     78.58 o 
   1   9   8     1957.73     1910.67     64.50 o 
   3   9   8     1486.38     1468.63     76.97 o 
   5   9   8     1665.95     1725.95    124.35 o 
  -8  10   8      627.62      646.91     77.60 o 
  -6  10   8      465.19      440.44     29.39 o 
  -4  10   8     2589.44     2429.53     77.76 o 
  -2  10   8      902.60      835.64     78.28 o 
   0  10   8     1211.04     1171.38     39.96 o 
   2  10   8      766.19      757.66     86.60 o 
   4  10   8      410.54      336.20    109.58 o 
  -7  11   8      962.77      828.74    138.98 o 
  -5  11   8     2670.23     2707.35     90.51 o 
  -3  11   8     3112.83     3084.19    173.49 o 
  -1  11   8     3051.72     3133.54     91.07 o 
   1  11   8     3377.77     3297.32    200.16 o 
   3  11   8     1204.78     1074.08     89.56 o 
   5  11   8      632.01      777.54     73.04 o 
  -8  12   8     2546.31     2413.53    182.71 o 
  -6  12   8      388.99      351.72    107.16 o 
  -4  12   8     4624.67     3997.24    748.03 o 
  -2  12   8     2285.85     2260.32    104.17 o 
   0  12   8      900.86      831.21     57.68 o 
   2  12   8     1042.18     1035.57     57.34 o 
   4  12   8     1360.77     1343.49     57.02 o 
  -7  13   8      410.66      395.65     45.84 o 
  -5  13   8     1192.77     1170.89    133.68 o 
  -3  13   8     1847.15     1830.86    135.67 o 
  -1  13   8      117.00      113.53     18.59 o 
   1  13   8       14.65       44.24     33.48 o 
   3  13   8      492.71      470.90     52.04 o 
  -6  14   8      171.86      390.26     75.14 o 
  -4  14   8     3629.36     3784.05    298.46 o 
  -2  14   8     2005.50     2136.71    203.78 o 
   0  14   8      158.52      194.16     24.77 o 
   2  14   8     1947.96     1992.21     98.99 o 
  -5  15   8      115.34      107.90     49.25 o 
  -3  15   8     1232.91     1198.13    113.69 o 
  -1  15   8      617.24      691.40    200.62 o 
   1  15   8     1608.24     1814.90    151.52 o 
  -4  16   8      262.20      303.31     33.52 o 
  -2  16   8      411.44      425.84    114.36 o 
   0  16   8     1260.26     1306.11     73.25 o 
  -7   1   9      616.88      558.87     56.80 o 
  -5   1   9      578.68      621.40     49.73 o 
  -3   1   9      151.33      150.93     17.22 o 
  -1   1   9       15.05       29.03      8.12 o 
   1   1   9       23.50       13.99     16.02 o 
   3   1   9       13.00       41.63     21.20 o 
  -6   2   9       64.04       49.47     12.93 o 
  -4   2   9      280.84      257.88     21.47 o 
  -2   2   9      443.83      415.96     31.62 o 
   0   2   9      118.76       99.40     13.18 o 
   2   2   9       24.56       66.63     50.02 o 
  -7   3   9      176.59      180.35     17.77 o 
  -5   3   9      768.27      683.26     43.76 o 
  -3   3   9      258.84      241.74     19.86 o 
  -1   3   9       86.07       76.82     12.67 o 
   1   3   9      148.70      165.47     25.09 o 
   3   3   9       18.59       81.43     37.10 o 
  -6   4   9      407.69      387.17     26.52 o 
  -4   4   9      947.74      864.50     45.00 o 
  -2   4   9      263.48      269.81     18.69 o 
   0   4   9        5.62       14.92      9.34 o 
   2   4   9      386.92      302.61     72.26 o 
  -5   5   9      688.39      591.65     45.31 o 
  -3   5   9      646.62      595.45     38.79 o 
  -1   5   9       16.51       16.10      4.56 o 
   1   5   9       41.05       64.75     26.49 o 
  -6   6   9       24.68       35.42      8.21 o 
  -4   6   9      192.34      156.49     18.91 o 
  -2   6   9      582.79      491.14     29.97 o 
   0   6   9       94.58      102.90     15.48 o 
   2   6   9       15.16       41.59     22.09 o 
  -5   7   9        9.63       18.40     13.09 o 
  -3   7   9      522.24      380.40     24.98 o 
  -1   7   9      265.97      225.78     34.71 o 
   1   7   9       16.30       21.57      7.98 o 
  -4   8   9      914.16      863.52     52.25 o 
  -2   8   9      428.93      389.75     28.86 o 
   0   8   9      675.48      670.32     42.05 o 
  -3   9   9      188.96      197.43     27.22 o 
  -1   9   9      126.53      143.50     30.50 o 
                                                 
